# Supplementary material for: Crystal structure of (2S/2R,3S/3R)-3-hydroxy-2-phenyl­chroman-4-one
Source: Acta Crystallogr E Crystallogr Commun. 2015 Jan 28;71(Pt 2):o131–2. doi: 10.1107/S2056989015001346 (PMC4384603; doi:10.1107/S2056989015001346)
Supplement: Supplementary file 1 [file e-71-0o131-sup1.cif]

##############################################################################
#                                                                            #
# This CIF contains the data in a paper accepted for publication in          #
# Acta Crystallographica Section E. It conforms to the requirements of       #
# Notes for Authors for Acta Crystallographica Section E, and has been       #
# peer reviewed under the auspices of the IUCr Commission on Journals.       #
#                                                                            #
# Full details of the Crystallographic Information File format               #
# are given in the paper "The Crystallographic Information File (CIF):       #
# a New Standard Archive File for Crystallography" by S. R. Hall, F. H.      #
# Allen and I. D. Brown [Acta Cryst. (1991), A47, 655-685].                  #
#                                                                            #
# The current version of the core CIF dictionary is obtainable from          #
# ftp://ftp.iucr.org/pub/cif_core.dic.                                       #
#                                                                            #
# Software is freely available for graphical display of the structure(s)     #
# in this CIF. For information consult the CIF software page                 #
# http://www.iucr.org/resources/cif/software.                                #
#                                                                            #
# This file may be used for bona fide research purposes within the           #
# scientific community so long as proper attribution is given to the journal # 
# article from which it was obtained.                                        #
#                                                                            #
##############################################################################
data_I
_audit_creation_method     'WinGX routine CIF_UPDATE'
_audit_conform_dict_name     cif_core.dic
_audit_conform_dict_version     2.3
_journal_date_recd_electronic     2015-01-03
_journal_date_accepted     2015-01-21
_journal_name_full     'Acta Crystallographica, Section E'
_journal_year     2015
_journal_volume     71
_journal_issue      2
_journal_page_first     o131
_journal_page_last     o132
_journal_paper_category     HO
_journal_paper_doi     10.1107/S2056989015001346
_journal_coeditor_code     LH5747
_publ_contact_author_name     'Sofiane, Bouacida '
_publ_contact_author_address
;
D\'epartement Sciences de la mati\`ere,
Facult\'e des sciences exactes et
sciences de la nature et de la vie,
Universit\'e Oum El Bouaghi,
Algeria.
;
_publ_contact_author_email     bouacida_sofiane@yahoo.fr
_publ_contact_author_fax     '00 (213) 31 81 88 16'
_publ_contact_author_phone     '00 (213) 74 45 27 14'
_publ_section_title
;
Crystal structure of
(2<i>S</i>/2<i>R</i>,3<i>S</i>/3<i>R</i>)-3-hydroxy-2-phenylchroman-4-one
;
_publ_section_title_footnote     .
loop_
    _publ_author_name
    _publ_author_footnote
    _publ_author_address
    'Roumaissa Belguedj'
;
;
;\
Unit\'e de Recherche de Chimie de l'Environnement \
et Mol\'eculaire Structurale,
CHEMS, Universit\'e Constantine1
25000 Algeria
;
    'Sofiane Bouacida' .
;\
Unit\'e de Recherche de Chimie de l'Environnement \
et Mol\'eculaire Structurale,
CHEMS, Universit\'e Constantine1
25000 Algeria
D\'epartement Sciences de la Mati\`ere,
Facult\'e des Sciences Exactes et \
Sciences de la Nature et de la Vie,
Universit\'e Oum El Bouaghi,
Algeria
;
    'Hocine Merazig'
;
;
;\
Unit\'e de Recherche de Chimie de l'Environnement \
et Mol\'eculaire Structurale,
CHEMS, Universit\'e Constantine1
25000 Algeria
;
    'Aissa Chibani'
;
;
;\
Unit\'e de Recherche de Chimie de l'Environnement \
et Mol\'eculaire Structurale,
CHEMS, Universit\'e Constantine1
25000 Algeria
;
    'Abdelmalek Bouraiou'
;
;
;\
Unit\'e de Recherche de Chimie de l'Environnement \
et Mol\'eculaire Structurale,
CHEMS, Universit\'e Constantine1
25000 Algeria
;
_chemical_name_systematic
;
3-Hydroxy-2-phenylchroman-4-one
;
_chemical_formula_moiety     'C15 H12 O3'
_chemical_formula_sum     'C15 H12 O3'
_chemical_formula_iupac     'C15 H12 O3'
_chemical_formula_weight     240.25
_symmetry_cell_setting     monoclinic
_symmetry_space_group_name_H-M     'P 21/c'
_symmetry_space_group_name_Hall     '-P 2ybc'
loop_
    _space_group_symop_operation_xyz
    'x, y, z'
    '-x, y+1/2, -z+1/2'
    '-x, -y, -z'
    'x, -y-1/2, z-1/2'
_cell_length_a     5.3068(3)
_cell_length_b     26.7110(18)
_cell_length_c     9.4679(6)
_cell_angle_alpha     90
_cell_angle_beta     117.431(3)
_cell_angle_gamma     90
_cell_volume     1191.18(13)
_cell_formula_units_Z     4
_cell_measurement_reflns_used     1712
_cell_measurement_theta_min     2.54
_cell_measurement_theta_max     23.18
_cell_measurement_temperature     295(2)
_exptl_crystal_description     prism
_exptl_crystal_colour     Colorless
_exptl_crystal_size_max     0.16
_exptl_crystal_size_mid     0.11
_exptl_crystal_size_min     0.08
_exptl_crystal_density_diffrn     1.34
_exptl_crystal_density_method     'not measured'
_exptl_crystal_F_000     504
_exptl_absorpt_coefficient_mu     0.093
_exptl_absorpt_correction_type     multi-scan
_exptl_absorpt_process_details
;
(SADABS; Sheldrick, 2002)
;
_exptl_absorpt_correction_T_min     0.6154
_exptl_absorpt_correction_T_max     0.7453
_exptl_special_details
;
;
_diffrn_ambient_temperature     295(2)
_diffrn_radiation_type     MoK\a
_diffrn_radiation_wavelength     0.71073
_diffrn_radiation_monochromator     graphite
_diffrn_measurement_device_type     'Bruker APEXII'
_diffrn_measurement_method     'CCD rotation images, thick slices'
_diffrn_reflns_number     6701
_diffrn_reflns_av_R_equivalents     0.0305
_diffrn_reflns_theta_min     2.86
_diffrn_reflns_theta_max     26.07
_diffrn_reflns_theta_full     26.07
_diffrn_measured_fraction_theta_max     0.993
_diffrn_measured_fraction_theta_full     0.993
_diffrn_reflns_limit_h_min     -5
_diffrn_reflns_limit_h_max     6
_diffrn_reflns_limit_k_min     -32
_diffrn_reflns_limit_k_max     31
_diffrn_reflns_limit_l_min     -11
_diffrn_reflns_limit_l_max     11
_refine_special_details
;
Refinement of <i>F</i>^2^ against ALL reflections. The weighted <i>R</i>-factor
<i>wR</i> and goodness of fit <i>S</i> are based on <i>F</i>^2^, conventional
<i>R</i>-factors <i>R</i> are based on <i>F</i>, with <i>F</i> set to zero for
negative <i>F</i>^2^. The threshold expression of <i>F</i>^2^ >
\s(<i>F</i>^2^) is used only for calculating <i>R</i>-factors(gt) <i>etc</i>.
and is not relevant to the choice of reflections for refinement.
<i>R</i>-factors based on <i>F</i>^2^ are statistically about twice as large
as those based on <i>F</i>, and <i>R</i>- factors based on ALL data will be
even larger.
;
_reflns_number_total     2356
_reflns_number_gt     1517
_reflns_threshold_expression     I>2\s(I)
_refine_ls_structure_factor_coef     Fsqd
_refine_ls_matrix_type     full
_refine_ls_R_factor_all     0.0921
_refine_ls_R_factor_gt     0.0575
_refine_ls_wR_factor_gt     0.1319
_refine_ls_wR_factor_ref     0.1482
_refine_ls_goodness_of_fit_ref     1.057
_refine_ls_restrained_S_all     1.054
_refine_ls_number_reflns     2356
_refine_ls_number_parameters     216
_refine_ls_number_restraints     30
_refine_ls_hydrogen_treatment     mixed
_refine_ls_weighting_scheme     calc
_refine_ls_weighting_details
         'calc w=1/[\s^2^(Fo^2^)+(0.0475P)^2^+0.5327P] where P=(Fo^2^+2Fc^2^)/3'
_atom_sites_solution_hydrogens     geom
_atom_sites_solution_primary     direct
_atom_sites_solution_secondary     difmap
_refine_ls_shift/su_max     0
_refine_ls_shift/su_mean     0
_refine_diff_density_max     0.138
_refine_diff_density_min     -0.162
_refine_ls_extinction_method     none
loop_
    _atom_type_symbol
    _atom_type_description
    _atom_type_scat_dispersion_real
    _atom_type_scat_dispersion_imag
    _atom_type_scat_source
    C C 0.0033 0.0016 'International Tables Vol C Tables 4.2.6.8 and 6.1.1.4'
    H H 0 0 'International Tables Vol C Tables 4.2.6.8 and 6.1.1.4'
    O O 0.0106 0.006 'International Tables Vol C Tables 4.2.6.8 and 6.1.1.4'
_computing_data_collection
;
APEX2 (Bruker, 2011)
;
_computing_cell_refinement
;
SAINT (Bruker, 2011)
;
_computing_data_reduction
;
SAINT (Bruker, 2011)
;
_computing_structure_solution
;
SIR2002 (Burla <i>et al.</i>,  2005)
;
_computing_structure_refinement
;
SHELXL97 (Sheldrick, 2015)
;
_computing_molecular_graphics
;
ORTEP-3 for Windows (Farrugia, 2012)
;
_computing_publication_material
;
WinGX (Farrugia, 2012)
;
loop_
    _atom_site_type_symbol
    _atom_site_label
    _atom_site_fract_x
    _atom_site_fract_y
    _atom_site_fract_z
    _atom_site_U_iso_or_equiv
    _atom_site_adp_type
    _atom_site_calc_flag
    _atom_site_refinement_flags
    _atom_site_occupancy
    _atom_site_symmetry_multiplicity
    _atom_site_disorder_assembly
    _atom_site_disorder_group
    O O1 0.4498(4) 0.85751(6) 0.56442(18) 0.0538(5) Uani d D 1 1 . .
    O O2 0.8643(5) 0.98972(7) 0.6185(2) 0.0768(6) Uani d . 1 1 . .
    O O3 0.7507(5) 0.93216(8) 0.3576(2) 0.0811(7) Uani d D 1 1 . .
    C C1 0.5095(5) 0.88656(9) 0.6949(3) 0.0487(6) Uani d . 1 1 A .
    C C2 0.4263(6) 0.86841(11) 0.8046(3) 0.0654(8) Uani d . 1 1 . .
    H H2A 0.3327 0.8379 0.7875 0.079 Uiso calc R 1 1 A .
    C C3 0.4833(7) 0.89589(12) 0.9380(3) 0.0782(9) Uani d . 1 1 A .
    H H3A 0.428 0.8837 1.0116 0.094 Uiso calc R 1 1 . .
    C C4 0.6224(8) 0.94163(13) 0.9653(3) 0.0826(10) Uani d . 1 1 . .
    H H4A 0.6623 0.9598 1.057 0.099 Uiso calc R 1 1 A .
    C C5 0.7001(7) 0.95974(11) 0.8560(3) 0.0694(8) Uani d . 1 1 A .
    H H5A 0.7888 0.9908 0.8725 0.083 Uiso calc R 1 1 . .
    C C6 0.6481(5) 0.93229(9) 0.7201(3) 0.0504(6) Uani d . 1 1 . .
    C C7 0.7425(6) 0.95026(10) 0.6059(3) 0.0590(7) Uani d D 1 1 A .
    C C8 0.7356(10) 0.91069(15) 0.4871(5) 0.0480(15) Uani d PD 0.573(7) 1 A 1
    H H8A 0.8973 0.888 0.5412 0.058 Uiso calc PR 0.573(7) 1 A 1
    C C9 0.4642(10) 0.88120(18) 0.4324(4) 0.0440(14) Uani d PD 0.573(7) 1 A 1
    H H9A 0.3063 0.905 0.386 0.053 Uiso calc PR 0.573(7) 1 A 1
    C C8A 0.6023(12) 0.9234(2) 0.4446(5) 0.048(2) Uani d PD 0.427(7) 1 A 2
    H H8AA 0.4052 0.9346 0.3836 0.058 Uiso calc PR 0.427(7) 1 A 2
    C C9A 0.6092(14) 0.8684(2) 0.4818(8) 0.0491(18) Uani d PD 0.427(7) 1 A 2
    H H9AA 0.8071 0.859 0.5506 0.059 Uiso calc PR 0.427(7) 1 A 2
    C C10 0.4143(17) 0.8417(2) 0.3093(6) 0.0438(19) Uani d PGDU 0.573(7) 1 A 1
    C C11 0.1560(16) 0.8427(3) 0.1717(8) 0.066(2) Uani d PGU 0.573(7) 1 A 1
    H H11A 0.0207 0.8667 0.1596 0.08 Uiso calc PR 0.573(7) 1 A 1
    C C12 0.0997(14) 0.8077(3) 0.0521(6) 0.082(3) Uani d PGU 0.573(7) 1 A 1
    H H12A -0.0731 0.8083 -0.0399 0.099 Uiso calc PR 0.573(7) 1 A 1
    C C13 0.3018(18) 0.7718(3) 0.0702(8) 0.075(4) Uani d PGU 0.573(7) 1 A 1
    H H13A 0.2642 0.7484 -0.0098 0.09 Uiso calc PR 0.573(7) 1 A 1
    C C14 0.5602(16) 0.7708(3) 0.2078(9) 0.0589(19) Uani d PGU 0.573(7) 1 A 1
    H H14A 0.6954 0.7468 0.2199 0.071 Uiso calc PR 0.573(7) 1 A 1
    C C15 0.6165(13) 0.8058(3) 0.3273(7) 0.0531(19) Uani d PGU 0.573(7) 1 A 1
    H H15A 0.7893 0.8052 0.4194 0.064 Uiso calc PR 0.573(7) 1 A 1
    C C10A 0.499(2) 0.8360(4) 0.3363(9) 0.054(3) Uani d PGDU 0.427(7) 1 A 2
    C C11A 0.212(2) 0.8324(3) 0.2302(10) 0.053(2) Uani d PGU 0.427(7) 1 A 2
    H H11B 0.0805 0.8519 0.2447 0.063 Uiso calc PR 0.427(7) 1 A 2
    C C12A 0.1204(18) 0.7995(4) 0.1023(10) 0.063(3) Uani d PGU 0.427(7) 1 A 2
    H H12B -0.0718 0.797 0.0313 0.076 Uiso calc PR 0.427(7) 1 A 2
    C C13A 0.317(3) 0.7703(3) 0.0806(11) 0.063(5) Uani d PGU 0.427(7) 1 A 2
    H H13B 0.2555 0.7482 -0.005 0.076 Uiso calc PR 0.427(7) 1 A 2
    C C14A 0.604(2) 0.7739(5) 0.1867(13) 0.081(4) Uani d PGU 0.427(7) 1 A 2
    H H14B 0.735 0.7544 0.1721 0.097 Uiso calc PR 0.427(7) 1 A 2
    C C15A 0.6950(16) 0.8068(5) 0.3145(11) 0.066(3) Uani d PGU 0.427(7) 1 A 2
    H H15B 0.8872 0.8093 0.3855 0.079 Uiso calc PR 0.427(7) 1 A 2
    H H3O 0.843(9) 0.9610(11) 0.382(5) 0.160(18) Uiso d D 1 1 . .
loop_
    _atom_site_aniso_label
    _atom_site_aniso_U_11
    _atom_site_aniso_U_22
    _atom_site_aniso_U_33
    _atom_site_aniso_U_12
    _atom_site_aniso_U_13
    _atom_site_aniso_U_23
    O1 0.0702(11) 0.0484(10) 0.0507(10) -0.0118(8) 0.0346(9) -0.0009(7)
    O2 0.0990(16) 0.0637(12) 0.0829(14) -0.0364(11) 0.0548(13) -0.0229(10)
    O3 0.1237(19) 0.0708(14) 0.0775(13) -0.0378(13) 0.0709(14) -0.0188(11)
    C1 0.0544(14) 0.0501(14) 0.0424(12) 0.0046(12) 0.0229(11) 0.0071(11)
    C2 0.085(2) 0.0643(17) 0.0572(16) 0.0026(15) 0.0411(16) 0.0131(13)
    C3 0.110(3) 0.082(2) 0.0583(18) 0.0144(19) 0.0524(18) 0.0184(16)
    C4 0.124(3) 0.080(2) 0.0492(16) 0.016(2) 0.0449(19) 0.0012(15)
    C5 0.092(2) 0.0647(18) 0.0500(15) -0.0016(15) 0.0312(15) -0.0051(13)
    C6 0.0578(15) 0.0511(15) 0.0414(12) 0.0033(12) 0.0220(12) 0.0015(11)
    C7 0.0714(17) 0.0544(16) 0.0567(16) -0.0152(14) 0.0340(14) -0.0079(12)
    C8 0.046(3) 0.052(3) 0.049(3) -0.006(2) 0.024(2) 0.003(2)
    C9 0.049(3) 0.045(3) 0.046(3) -0.008(2) 0.029(2) -0.003(2)
    C8A 0.067(5) 0.040(4) 0.044(4) 0.003(3) 0.030(4) 0.005(3)
    C9A 0.040(4) 0.053(4) 0.053(4) -0.001(3) 0.021(3) -0.001(3)
    C10 0.046(5) 0.046(4) 0.053(4) -0.013(3) 0.034(4) -0.005(3)
    C11 0.050(3) 0.058(5) 0.073(5) 0.002(3) 0.013(4) -0.007(4)
    C12 0.067(5) 0.085(6) 0.075(5) 0.000(4) 0.016(4) -0.021(4)
    C13 0.062(6) 0.088(9) 0.080(8) -0.031(5) 0.038(6) -0.027(6)
    C14 0.068(4) 0.044(4) 0.073(4) 0.017(3) 0.040(4) 0.002(3)
    C15 0.051(4) 0.061(4) 0.044(3) 0.001(4) 0.018(3) 0.000(3)
    C10A 0.053(7) 0.051(6) 0.061(5) -0.012(4) 0.029(4) -0.005(4)
    C11A 0.052(6) 0.045(5) 0.067(7) 0.014(4) 0.032(6) 0.002(4)
    C12A 0.052(5) 0.063(5) 0.058(5) -0.013(4) 0.011(4) -0.014(5)
    C13A 0.101(11) 0.022(6) 0.064(9) 0.011(6) 0.036(8) -0.008(5)
    C14A 0.090(7) 0.078(8) 0.084(8) -0.001(6) 0.050(6) -0.012(6)
    C15A 0.059(5) 0.078(6) 0.076(5) -0.002(5) 0.045(5) -0.004(4)
_geom_special_details
;
All e.s.d.'s (except the e.s.d. in the dihedral angle between two l.s. planes)
are estimated using the full covariance matrix. The cell e.s.d.'s are taken
into account individually in the estimation of e.s.d.'s in distances, angles
and torsion angles; correlations between e.s.d.'s in cell parameters are only
used when they are defined by crystal symmetry. An approximate (isotropic)
treatment of cell e.s.d.'s is used for estimating e.s.d.'s involving l.s.
planes.
;
loop_
    _geom_bond_atom_site_label_1
    _geom_bond_atom_site_label_2
    _geom_bond_site_symmetry_2
    _geom_bond_distance
    _geom_bond_publ_flag
    O1 C1 . 1.367(3) ?
    O1 C9A . 1.422(4) ?
    O1 C9 . 1.434(4) ?
    O2 C7 . 1.213(3) ?
    O3 C8 . 1.389(4) ?
    O3 C8A . 1.396(4) ?
    O3 H3O . 0.885(19) ?
    C1 C6 . 1.388(3) ?
    C1 C2 . 1.390(3) ?
    C2 C3 . 1.369(4) ?
    C2 H2A . 0.93 ?
    C3 C4 . 1.389(4) ?
    C3 H3A . 0.93 ?
    C4 C5 . 1.367(4) ?
    C4 H4A . 0.93 ?
    C5 C6 . 1.394(3) ?
    C5 H5A . 0.93 ?
    C6 C7 . 1.466(3) ?
    C7 C8 . 1.532(4) ?
    C7 C8A . 1.534(5) ?
    C8 C9 . 1.509(4) ?
    C8 H8A . 0.98 ?
    C9 C10 . 1.502(4) ?
    C9 H9A . 0.98 ?
    C8A C9A . 1.507(5) ?
    C8A H8AA . 0.98 ?
    C9A C10A . 1.498(4) ?
    C9A H9AA . 0.98 ?
    C10 C11 . 1.39 ?
    C10 C15 . 1.39 ?
    C11 C12 . 1.39 ?
    C11 H11A . 0.93 ?
    C12 C13 . 1.39 ?
    C12 H12A . 0.93 ?
    C13 C14 . 1.39 ?
    C13 H13A . 0.93 ?
    C14 C15 . 1.39 ?
    C14 H14A . 0.93 ?
    C15 H15A . 0.93 ?
    C10A C11A . 1.39 ?
    C10A C15A . 1.39 ?
    C11A C12A . 1.39 ?
    C11A H11B . 0.93 ?
    C12A C13A . 1.39 ?
    C12A H12B . 0.93 ?
    C13A C14A . 1.39 ?
    C13A H13B . 0.93 ?
    C14A C15A . 1.39 ?
    C14A H14B . 0.93 ?
    C15A H15B . 0.93 ?
loop_
    _geom_angle_atom_site_label_1
    _geom_angle_atom_site_label_2
    _geom_angle_atom_site_label_3
    _geom_angle_site_symmetry_1
    _geom_angle_site_symmetry_3
    _geom_angle
    _geom_angle_publ_flag
    C1 O1 C9A . . 115.6(3) ?
    C1 O1 C9 . . 117.0(2) ?
    C9A O1 C9 . . 31.3(2) ?
    C8 O3 C8A . . 29.9(3) ?
    C8 O3 H3O . . 113(3) ?
    C8A O3 H3O . . 113(3) ?
    O1 C1 C6 . . 122.6(2) ?
    O1 C1 C2 . . 117.1(2) ?
    C6 C1 C2 . . 120.3(2) ?
    C3 C2 C1 . . 119.4(3) ?
    C3 C2 H2A . . 120.3 ?
    C1 C2 H2A . . 120.3 ?
    C2 C3 C4 . . 121.0(3) ?
    C2 C3 H3A . . 119.5 ?
    C4 C3 H3A . . 119.5 ?
    C5 C4 C3 . . 119.4(3) ?
    C5 C4 H4A . . 120.3 ?
    C3 C4 H4A . . 120.3 ?
    C4 C5 C6 . . 120.8(3) ?
    C4 C5 H5A . . 119.6 ?
    C6 C5 H5A . . 119.6 ?
    C1 C6 C5 . . 119.0(2) ?
    C1 C6 C7 . . 119.7(2) ?
    C5 C6 C7 . . 121.3(2) ?
    O2 C7 C6 . . 124.0(2) ?
    O2 C7 C8 . . 120.2(2) ?
    C6 C7 C8 . . 114.5(2) ?
    O2 C7 C8A . . 119.7(3) ?
    C6 C7 C8A . . 114.0(3) ?
    C8 C7 C8A . . 27.1(2) ?
    O3 C8 C9 . . 110.3(3) ?
    O3 C8 C7 . . 111.8(3) ?
    C9 C8 C7 . . 107.9(3) ?
    O3 C8 H8A . . 108.9 ?
    C9 C8 H8A . . 108.9 ?
    C7 C8 H8A . . 108.9 ?
    O1 C9 C10 . . 107.8(4) ?
    O1 C9 C8 . . 110.9(3) ?
    C10 C9 C8 . . 115.6(5) ?
    O1 C9 H9A . . 107.4 ?
    C10 C9 H9A . . 107.4 ?
    C8 C9 H9A . . 107.4 ?
    O3 C8A C9A . . 109.9(4) ?
    O3 C8A C7 . . 111.2(3) ?
    C9A C8A C7 . . 105.9(4) ?
    O3 C8A H8AA . . 109.9 ?
    C9A C8A H8AA . . 109.9 ?
    C7 C8A H8AA . . 109.9 ?
    O1 C9A C10A . . 107.9(5) ?
    O1 C9A C8A . . 111.8(4) ?
    C10A C9A C8A . . 113.0(6) ?
    O1 C9A H9AA . . 108 ?
    C10A C9A H9AA . . 108 ?
    C8A C9A H9AA . . 108 ?
    C11 C10 C15 . . 120 ?
    C11 C10 C9 . . 117.4(5) ?
    C15 C10 C9 . . 122.6(5) ?
    C12 C11 C10 . . 120 ?
    C12 C11 H11A . . 120 ?
    C10 C11 H11A . . 120 ?
    C11 C12 C13 . . 120 ?
    C11 C12 H12A . . 120 ?
    C13 C12 H12A . . 120 ?
    C14 C13 C12 . . 120 ?
    C14 C13 H13A . . 120 ?
    C12 C13 H13A . . 120 ?
    C13 C14 C15 . . 120 ?
    C13 C14 H14A . . 120 ?
    C15 C14 H14A . . 120 ?
    C14 C15 C10 . . 120 ?
    C14 C15 H15A . . 120 ?
    C10 C15 H15A . . 120 ?
    C11A C10A C15A . . 120 ?
    C11A C10A C9A . . 122.6(8) ?
    C15A C10A C9A . . 117.3(8) ?
    C12A C11A C10A . . 120 ?
    C12A C11A H11B . . 120 ?
    C10A C11A H11B . . 120 ?
    C11A C12A C13A . . 120 ?
    C11A C12A H12B . . 120 ?
    C13A C12A H12B . . 120 ?
    C12A C13A C14A . . 120 ?
    C12A C13A H13B . . 120 ?
    C14A C13A H13B . . 120 ?
    C15A C14A C13A . . 120 ?
    C15A C14A H14B . . 120 ?
    C13A C14A H14B . . 120 ?
    C14A C15A C10A . . 120 ?
    C14A C15A H15B . . 120 ?
    C10A C15A H15B . . 120 ?
loop_
    _geom_torsion_atom_site_label_1
    _geom_torsion_atom_site_label_2
    _geom_torsion_atom_site_label_3
    _geom_torsion_atom_site_label_4
    _geom_torsion_site_symmetry_1
    _geom_torsion_site_symmetry_2
    _geom_torsion_site_symmetry_3
    _geom_torsion_site_symmetry_4
    _geom_torsion
    _geom_torsion_publ_flag
    C9A O1 C1 C6 . . . . 18.5(4) ?
    C9 O1 C1 C6 . . . . -16.6(4) ?
    C9A O1 C1 C2 . . . . -161.2(4) ?
    C9 O1 C1 C2 . . . . 163.7(3) ?
    O1 C1 C2 C3 . . . . 179.4(2) ?
    C6 C1 C2 C3 . . . . -0.3(4) ?
    C1 C2 C3 C4 . . . . 0.1(5) ?
    C2 C3 C4 C5 . . . . 0.9(5) ?
    C3 C4 C5 C6 . . . . -1.7(5) ?
    O1 C1 C6 C5 . . . . 179.8(2) ?
    C2 C1 C6 C5 . . . . -0.5(4) ?
    O1 C1 C6 C7 . . . . -1.6(4) ?
    C2 C1 C6 C7 . . . . 178.1(2) ?
    C4 C5 C6 C1 . . . . 1.5(4) ?
    C4 C5 C6 C7 . . . . -177.1(3) ?
    C1 C6 C7 O2 . . . . 179.8(3) ?
    C5 C6 C7 O2 . . . . -1.6(4) ?
    C1 C6 C7 C8 . . . . -13.0(4) ?
    C5 C6 C7 C8 . . . . 165.6(3) ?
    C1 C6 C7 C8A . . . . 16.8(4) ?
    C5 C6 C7 C8A . . . . -164.6(3) ?
    C8A O3 C8 C9 . . . . 51.2(5) ?
    C8A O3 C8 C7 . . . . -68.9(4) ?
    O2 C7 C8 O3 . . . . -28.7(5) ?
    C6 C7 C8 O3 . . . . 163.6(3) ?
    C8A C7 C8 O3 . . . . 68.3(4) ?
    O2 C7 C8 C9 . . . . -150.2(3) ?
    C6 C7 C8 C9 . . . . 42.1(4) ?
    C8A C7 C8 C9 . . . . -53.2(5) ?
    C1 O1 C9 C10 . . . . 175.6(4) ?
    C9A O1 C9 C10 . . . . 80.1(8) ?
    C1 O1 C9 C8 . . . . 48.1(5) ?
    C9A O1 C9 C8 . . . . -47.4(5) ?
    O3 C8 C9 O1 . . . . 178.2(3) ?
    C7 C8 C9 O1 . . . . -59.4(5) ?
    O3 C8 C9 C10 . . . . 55.1(5) ?
    C7 C8 C9 C10 . . . . 177.6(4) ?
    C8 O3 C8A C9A . . . . -48.9(5) ?
    C8 O3 C8A C7 . . . . 68.1(5) ?
    O2 C7 C8A O3 . . . . 32.0(6) ?
    C6 C7 C8A O3 . . . . -164.2(3) ?
    C8 C7 C8A O3 . . . . -67.0(5) ?
    O2 C7 C8A C9A . . . . 151.4(4) ?
    C6 C7 C8A C9A . . . . -44.8(5) ?
    C8 C7 C8A C9A . . . . 52.5(5) ?
    C1 O1 C9A C10A . . . . -175.4(5) ?
    C9 O1 C9A C10A . . . . -75.0(9) ?
    C1 O1 C9A C8A . . . . -50.5(6) ?
    C9 O1 C9A C8A . . . . 49.9(5) ?
    O3 C8A C9A O1 . . . . -177.4(4) ?
    C7 C8A C9A O1 . . . . 62.3(6) ?
    O3 C8A C9A C10A . . . . -55.4(7) ?
    C7 C8A C9A C10A . . . . -175.7(5) ?
    O1 C9 C10 C11 . . . . 107.8(5) ?
    C8 C9 C10 C11 . . . . -127.5(4) ?
    O1 C9 C10 C15 . . . . -73.4(6) ?
    C8 C9 C10 C15 . . . . 51.3(6) ?
    C15 C10 C11 C12 . . . . 0 ?
    C9 C10 C11 C12 . . . . 178.8(6) ?
    C10 C11 C12 C13 . . . . 0 ?
    C11 C12 C13 C14 . . . . 0 ?
    C12 C13 C14 C15 . . . . 0 ?
    C13 C14 C15 C10 . . . . 0 ?
    C11 C10 C15 C14 . . . . 0 ?
    C9 C10 C15 C14 . . . . -178.7(6) ?
    O1 C9A C10A C11A . . . . 50.0(9) ?
    C8A C9A C10A C11A . . . . -74.2(8) ?
    O1 C9A C10A C15A . . . . -126.3(6) ?
    C8A C9A C10A C15A . . . . 109.5(6) ?
    C15A C10A C11A C12A . . . . 0 ?
    C9A C10A C11A C12A . . . . -176.2(9) ?
    C10A C11A C12A C13A . . . . 0 ?
    C11A C12A C13A C14A . . . . 0 ?
    C12A C13A C14A C15A . . . . 0 ?
    C13A C14A C15A C10A . . . . 0 ?
    C11A C10A C15A C14A . . . . 0 ?
    C9A C10A C15A C14A . . . . 176.4(9) ?
loop_
    _geom_hbond_atom_site_label_D
    _geom_hbond_atom_site_label_H
    _geom_hbond_atom_site_label_A
    _geom_hbond_site_symmetry_A
    _geom_hbond_distance_DH
    _geom_hbond_distance_HA
    _geom_hbond_distance_DA
    _geom_hbond_angle_DHA
    _geom_hbond_publ_flag
    O3 H3O O2 3_776 0.89(4) 2.04(4) 2.856(3) 153(4) yes
    C3 H3A Cg1 1_556 0.9300 2.7400 3.596(5) 153.00 yes
    C3 H3A Cg2 1_556 0.9300 2.9200 3.756(5) 151.00 yes
_iucr_refine_instructions_details
;
TITL I         P 21/c       R = 0.07
CELL  0.71073   5.3068  26.7110   9.4679   90.000  117.431   90.000
ZERR     4.00   0.0003   0.0018   0.0006    0.000    0.003    0.000
LATT   1
SYMM  - X, 1/2 + Y, 1/2 - Z
SFAC  C    H    O
UNIT  60   48   12
MERG   2
OMIT     0   2   0
SADI 0.005 C9 C10 C9A C10A
SADI 0.005 C8 C9 C8A C9A
SADI 0.005 C8 O3 C8A O3
SADI 0.005 C9 O1 C9A O1
SADI 0.005 C7 C8 C7 C8A
DELU 0.02 C10 > C15
DELU 0.02 C10A > C15A
DFIX     0.850   0.020 O3 H3O
FMAP   2
PLAN   20
ACTA
BOND   $H
CONF
L.S.   5
TEMP    22.00
WGHT    0.047500    0.532700
FVAR       0.22821   0.57327
O1    3    0.449798    0.857508    0.564415    11.00000    0.07021    0.04845 =
         0.05066   -0.00086    0.03461   -0.01178
O2    3    0.864293    0.989717    0.618509    11.00000    0.09895    0.06371 =
         0.08291   -0.02288    0.05478   -0.03645
O3    3    0.750667    0.932157    0.357623    11.00000    0.12369    0.07075 =
         0.07753   -0.01876    0.07094   -0.03776
C1    1    0.509520    0.886564    0.694869    11.00000    0.05442    0.05010 =
         0.04236    0.00709    0.02293    0.00456
C2    1    0.426308    0.868410    0.804598    11.00000    0.08455    0.06433 =
         0.05721    0.01313    0.04106    0.00256
AFIX  43
H2A   2    0.332705    0.837857    0.787512    11.00000   -1.20000
AFIX   0
C3    1    0.483318    0.895891    0.938047    11.00000    0.11009    0.08223 =
         0.05832    0.01835    0.05238    0.01439
AFIX  43
H3A   2    0.428028    0.883735    1.011611    11.00000   -1.20000
AFIX   0
C4    1    0.622409    0.941631    0.965287    11.00000    0.12435    0.08010 =
         0.04921    0.00121    0.04489    0.01553
AFIX  43
H4A   2    0.662309    0.959773    1.057045    11.00000   -1.20000
AFIX   0
C5    1    0.700118    0.959737    0.855966    11.00000    0.09188    0.06472 =
         0.04999   -0.00507    0.03121   -0.00155
AFIX  43
H5A   2    0.788788    0.990764    0.872484    11.00000   -1.20000
AFIX   0
C6    1    0.648136    0.932287    0.720070    11.00000    0.05776    0.05107 =
         0.04138    0.00149    0.02201    0.00328
C7    1    0.742482    0.950262    0.605925    11.00000    0.07138    0.05436 =
         0.05669   -0.00793    0.03402   -0.01524
PART    1
C8    1    0.735648    0.910686    0.487098    21.00000    0.04591    0.05153 =
         0.04899    0.00301    0.02389   -0.00645
AFIX  13
H8A   2    0.897290    0.888003    0.541168    21.00000   -1.20000
AFIX   0
C9    1    0.464193    0.881198    0.432393    21.00000    0.04924    0.04483 =
         0.04645   -0.00303    0.02926   -0.00758
AFIX  13
H9A   2    0.306296    0.905007    0.386007    21.00000   -1.20000
AFIX   0
PART    2
C8A   1    0.602254    0.923416    0.444585   -21.00000    0.06679    0.03986 =
         0.04350    0.00500    0.02981    0.00263
AFIX  13
H8AA  2    0.405191    0.934630    0.383607   -21.00000   -1.20000
AFIX   0
C9A   1    0.609202    0.868425    0.481771   -21.00000    0.04020    0.05346 =
         0.05280   -0.00064    0.02061   -0.00134
AFIX  13
H9AA  2    0.807136    0.859026    0.550615   -21.00000   -1.20000
PART    1
AFIX  66
C10   1    0.414329    0.841736    0.309275    21.00000    0.04575    0.04584 =
         0.05258   -0.00497    0.03368   -0.01339
C11   1    0.155967    0.842686    0.171667    21.00000    0.04978    0.05836 =
         0.07314   -0.00662    0.01334    0.00172
AFIX  43
H11A  2    0.020734    0.866729    0.159577    21.00000   -1.20000
AFIX  65
C12   1    0.099725    0.807700    0.052129    21.00000    0.06699    0.08513 =
         0.07515   -0.02070    0.01592   -0.00023
AFIX  43
H12A  2   -0.073137    0.808335   -0.039940    21.00000   -1.20000
AFIX  65
C13   1    0.301846    0.771764    0.070197    21.00000    0.06169    0.08840 =
         0.08045   -0.02727    0.03848   -0.03144
AFIX  43
H13A  2    0.264216    0.748356   -0.009782    21.00000   -1.20000
AFIX  65
C14   1    0.560209    0.770814    0.207804    21.00000    0.06836    0.04441 =
         0.07261    0.00187    0.03976    0.01718
AFIX  43
H14A  2    0.695441    0.746770    0.219893    21.00000   -1.20000
AFIX  65
C15   1    0.616454    0.805799    0.327344    21.00000    0.05079    0.06093 =
         0.04372   -0.00039    0.01836    0.00138
AFIX  43
H15A  2    0.789316    0.805164    0.419412    21.00000   -1.20000
PART    2
AFIX  66
C10A  1    0.498961    0.836044    0.336301   -21.00000    0.05304    0.05127 =
         0.06110   -0.00511    0.02941   -0.01156
C11A  1    0.211670    0.832381    0.230184   -21.00000    0.05183    0.04469 =
         0.06736    0.00186    0.03237    0.01427
AFIX  43
H11B  2    0.080490    0.851939    0.244737   -21.00000   -1.20000
AFIX  65
C12A  1    0.120444    0.799485    0.102315   -21.00000    0.05154    0.06316 =
         0.05780   -0.01397    0.01120   -0.01278
AFIX  43
H12B  2   -0.071773    0.797034    0.031316   -21.00000   -1.20000
AFIX  65
C13A  1    0.316507    0.770254    0.080563   -21.00000    0.10094    0.02198 =
         0.06381   -0.00840    0.03591    0.01083
AFIX  43
H13B  2    0.255470    0.748244   -0.004990   -21.00000   -1.20000
AFIX  65
C14A  1    0.603799    0.773917    0.186680   -21.00000    0.09023    0.07807 =
         0.08443   -0.01159    0.04974   -0.00064
AFIX  43
H14B  2    0.734977    0.754359    0.172125   -21.00000   -1.20000
AFIX  65
C15A  1    0.695029    0.806812    0.314549   -21.00000    0.05941    0.07801 =
         0.07583   -0.00357    0.04540   -0.00167
AFIX  43
H15B  2    0.887246    0.809263    0.385548   -21.00000   -1.20000
AFIX   0
PART    0
H3O   2    0.843149    0.960993    0.381503    11.00000    0.15974
HKLF 4
REM  I         P 21/c       R = 0.07
REM R1 =  0.0575 for   1517 Fo > 4sig(Fo)  and  0.0921 for all   2356 data
REM    216 parameters refined using     30 restraints
END
WGHT      0.0475      0.5327
REM Highest difference peak  0.138,  deepest hole -0.162,  1-sigma level  0.035
Q1    1   0.4212  0.7711  0.2035  11.00000  0.05    0.14
Q2    1   0.3223  0.8838  0.4712  11.00000  0.05    0.12
Q3    1   0.5842  0.9023  0.2326  11.00000  0.05    0.11
Q4    1   0.6085  0.9473  0.6342  11.00000  0.05    0.11
Q5    1   0.8950  1.0088  0.7376  11.00000  0.05    0.11
Q6    1   0.1832  0.8991  0.1171  11.00000  0.05    0.11
Q7    1   0.2192  0.9221  0.3637  11.00000  0.05    0.11
Q8    1   0.5070  0.9201  0.6805  11.00000  0.05    0.11
Q9    1   0.5720  0.9492  0.7481  11.00000  0.05    0.10
Q10   1   0.4731  0.8088  0.3426  11.00000  0.05    0.10
Q11   1  -0.2105  0.8784  0.2307  11.00000  0.05    0.10
Q12   1   0.8728  0.8405  0.6191  11.00000  0.05    0.09
Q13   1   0.1807  0.9457  0.2406  11.00000  0.05    0.09
Q14   1   0.5819  0.8683  0.7831  11.00000  0.05    0.09
Q15   1   0.1710  0.8144  0.6957  11.00000  0.05    0.09
Q16   1   0.8201  0.7645  0.5016  11.00000  0.05    0.09
Q17   1   1.0776  0.9099  0.5983  11.00000  0.05    0.09
Q18   1   0.2154  0.7763  0.1142  11.00000  0.05    0.09
Q19   1   0.8650  0.9882  1.0991  11.00000  0.05    0.09
Q20   1   0.2136  0.8819  0.1947  11.00000  0.05    0.09
;
