# Supplementary material for: Crystal structure of (2S/2R,3S/3R)-3-hydroxy-2-phenyl­chroman-4-one
Source: Acta Crystallogr E Crystallogr Commun. 2015 Jan 28;71(Pt 2):o131–2. doi: 10.1107/S2056989015001346 (PMC4384603; doi:10.1107/S2056989015001346)
Supplement: Supplementary file 2 [file e-71-0o131-Isup2.hkl]

#
# h,k,l, Fc-squared, Fo-squared, sigma(Fo-squared) and status flag
#
data_I
_shelx_title ' I         P 21/c       R = 0.07'
_shelx_refln_list_code          4
_shelx_F_calc_maximum      143.42
_exptl_crystal_F_000       504.00
_reflns_d_resolution_high  0.8085
 
loop_
 _symmetry_equiv_pos_as_xyz
 'x, y, z'
 '-x, y+1/2, -z+1/2'
 '-x, -y, -z'
 'x, -y-1/2, z-1/2'
 
_cell_length_a     5.3068
_cell_length_b    26.7110
_cell_length_c     9.4679
_cell_angle_alpha  90.000
_cell_angle_beta  117.431
_cell_angle_gamma  90.000
 
_shelx_F_squared_multiplier     1.000
 
loop_
 _refln_index_h
 _refln_index_k
 _refln_index_l
 _refln_F_squared_calc
 _refln_F_squared_meas
 _refln_F_squared_sigma
 _refln_observed_status
   1   0   0    20570.14    19201.91    567.03 o
   2   0   0        4.96       36.48      2.88 o
   3   0   0      108.48      143.92      7.78 o
   4   0   0        0.42        1.06      1.48 o
   5   0   0        7.28        5.14      1.89 o
   1   1   0       38.84       27.23      1.34 o
   2   1   0      249.88      262.58      6.45 o
   3   1   0      104.60       84.80      2.77 o
   4   1   0       31.44       31.36      1.80 o
   5   1   0        2.02        1.53      1.18 o
   1   2   0       94.97      117.19      2.66 o
   2   2   0      722.92      727.87     11.37 o
   3   2   0        4.41       10.26      1.38 o
   4   2   0        9.73       12.29      1.41 o
   5   2   0        0.32        1.11      1.19 o
   1   3   0     7584.77     7283.73     96.18 o
   2   3   0        1.72       19.30      1.65 o
   3   3   0      384.74      380.22      7.83 o
   4   3   0      137.58      117.61      3.23 o
   5   3   0        5.03        5.38      1.94 o
   0   4   0     3220.49     2926.11     61.24 o
   1   4   0     7121.16     6851.41     90.54 o
   2   4   0     2705.24     2570.70     44.57 o
   3   4   0      344.33      349.23      6.19 o
   4   4   0       46.96       48.23      2.73 o
   5   4   0        3.15        5.56      1.32 o
   1   5   0    11659.58    10980.24    132.66 o
   2   5   0      955.71      961.55     15.00 o
   3   5   0      139.00      134.18      2.78 o
   4   5   0       71.66       80.46      3.30 o
   5   5   0       16.06       16.26      1.68 o
   0   6   0      295.92      236.95      5.70 o
   1   6   0     1783.64     1740.35     19.79 o
   2   6   0      301.86      291.24      7.07 o
   3   6   0      306.49      269.98      7.01 o
   4   6   0       44.67       53.41      2.42 o
   5   6   0        3.37       -0.03      1.15 o
   1   7   0     1474.07     1393.76     16.01 o
   2   7   0      527.14      575.35      9.47 o
   3   7   0       17.61       12.71      1.52 o
   4   7   0       40.76       43.29      2.25 o
   5   7   0        0.11        1.71      1.69 o
   0   8   0       85.04       80.79      3.59 o
   1   8   0      741.62      670.66      8.74 o
   2   8   0     1948.64     1918.87     29.26 o
   3   8   0      456.95      429.49      8.97 o
   4   8   0       12.96       11.32      1.60 o
   5   8   0        0.12        0.11      1.16 o
   1   9   0      645.08      605.44     10.05 o
   2   9   0     1122.32     1121.42     15.78 o
   3   9   0       18.30       20.05      1.77 o
   4   9   0       43.55       45.16      2.80 o
   5   9   0        4.44        6.33      1.68 o
   0  10   0     1037.42      989.46     20.28 o
   1  10   0     1093.07     1075.75     13.64 o
   2  10   0      144.47      148.38      3.05 o
   3  10   0      115.27      121.27      3.80 o
   4  10   0        2.46        2.79      1.52 o
   5  10   0        8.42       10.19      2.03 o
   1  11   0       41.30       51.78      1.44 o
   2  11   0      112.93      115.90      2.91 o
   3  11   0       15.30       17.17      1.58 o
   4  11   0        5.80        0.67      2.04 o
   5  11   0        0.28       -0.17      2.02 o
   0  12   0      147.63      151.35      5.15 o
   1  12   0      505.79      540.04     12.05 o
   2  12   0      148.49      168.66      4.48 o
   3  12   0       41.42       46.72      2.64 o
   4  12   0        1.21        1.82      1.50 o
   5  12   0        5.31        1.58      2.24 o
   1  13   0      216.83      231.06      4.01 o
   2  13   0      142.68      148.03      5.38 o
   3  13   0       78.65       70.88      2.68 o
   4  13   0        6.32        6.98      2.12 o
   5  13   0        5.27        2.69      2.26 o
   0  14   0      757.10      769.37     14.56 o
   1  14   0       23.78       25.04      1.22 o
   2  14   0       24.99       30.37      3.03 o
   3  14   0        2.74        2.86      1.44 o
   4  14   0       59.06       47.62      5.76 o
   5  14   0       19.39       18.46      3.03 o
   1  15   0       86.83       83.72      2.15 o
   2  15   0      183.47      195.47      5.34 o
   3  15   0       21.43       17.46      2.67 o
   4  15   0        0.56        1.54      3.26 o
   5  15   0        0.12        0.73      4.99 o
   0  16   0      417.30      401.59     10.52 o
   1  16   0       10.45       12.17      1.14 o
   2  16   0        4.11        3.84      1.14 o
   3  16   0        4.04        0.00      2.88 o
   4  16   0       14.42        8.83      3.84 o
   5  16   0        0.27        4.52      2.78 o
   1  17   0      202.42      199.12      5.09 o
   2  17   0        6.54        4.62      2.69 o
   3  17   0        0.28       -0.38      2.69 o
   4  17   0        0.36        3.26      3.46 o
   0  18   0      155.03      179.87      6.11 o
   1  18   0       65.15       75.13      3.82 o
   2  18   0        9.02        5.48      2.21 o
   3  18   0       33.61       27.84      4.80 o
   4  18   0       29.48       19.78      4.61 o
   1  19   0       22.79       22.44      1.97 o
   2  19   0        9.97       14.29      4.32 o
   3  19   0      117.03      104.07      7.87 o
   4  19   0        7.79        9.79      4.22 o
   0  20   0        5.93        6.85      1.90 o
   1  20   0       23.31       25.64      1.64 o
   2  20   0        8.02        6.97      1.55 o
   3  20   0        9.64       10.37      3.84 o
   4  20   0        0.51        1.73      3.84 o
   1  21   0       20.70       20.61      1.81 o
   2  21   0        0.10       -0.07      1.26 o
   3  21   0        3.26        2.69      3.46 o
   4  21   0        5.31        9.41      4.61 o
   0  22   0        0.78        0.98      2.02 o
   1  22   0        1.14        2.16      1.01 o
   2  22   0       36.87       38.28      3.13 o
   3  22   0       23.25       24.58      4.80 o
   4  22   0        0.49       -0.19      3.65 o
   1  23   0       17.20       16.12      1.61 o
   2  23   0       26.05       20.73      2.52 o
   3  23   0        0.54        2.50      3.65 o
   4  23   0        6.89        5.18      4.22 o
   0  24   0       64.82       62.21      6.34 o
   1  24   0       35.99       36.86      2.55 o
   2  24   0       18.45       20.22      6.34 o
   3  24   0        8.24        9.98      4.22 o
   1  25   0        5.22        7.83      1.50 o
   2  25   0       19.89        5.95      3.84 o
   3  25   0        2.64       -3.07      3.07 o
   0  26   0       90.21       98.31      8.06 o
   1  26   0       24.94       28.90      2.69 o
   2  26   0        0.79       -0.38      3.26 o
   3  26   0        0.79        3.26      4.03 o
   1  27   0        0.12        2.01      2.10 o
   2  27   0        0.89        1.15      3.84 o
   3  27   0        0.03       -2.11      4.03 o
   0  28   0       21.94       17.86      4.42 o
   1  28   0        2.16        7.71      3.46 o
   2  28   0        1.64       -3.46      3.46 o
   3  28   0        0.60        0.96      4.03 o
   1  29   0       14.12        9.66      2.86 o
   2  29   0        9.20       15.36      5.18 o
   0  30   0       23.39       27.46      5.38 o
   1  30   0        7.11        9.58      2.90 o
   2  30   0        4.03        9.60      5.18 o
   1  31   0        0.72        3.26      4.22 o
   0  32   0       10.88        3.84      4.03 o
   1  32   0        1.60        4.42      4.61 o
  -6   1   1        1.49        4.32      2.31 o
  -5   1   1        9.03       10.15      2.78 o
  -4   1   1        1.50        1.83      0.88 o
  -3   1   1      102.53       97.12      2.18 o
  -2   1   1      451.79      403.39      7.32 o
  -1   1   1     1400.04     1479.31     43.59 o
   1   1   1      725.77      765.11     11.83 o
   2   1   1        0.49       14.83      1.64 o
   3   1   1       32.84       35.19      2.65 o
   4   1   1       25.22       28.51      2.32 o
   5   1   1        1.81        2.90      1.45 o
  -6   2   1        6.05        8.14      2.51 o
  -5   2   1       25.26       23.22      2.65 o
  -4   2   1       62.34       52.54      2.08 o
  -3   2   1       82.60       79.14      1.96 o
  -2   2   1     1479.95     1399.30     24.24 o
  -1   2   1        6.80        3.75      0.57 o
   0   2   1       27.89       29.48      3.17 o
   1   2   1     5093.47     4708.03     69.77 o
   2   2   1       24.80       25.62      1.61 o
   3   2   1       48.73       53.13      3.12 o
   4   2   1        0.10       -1.36      1.36 o
   5   2   1        0.86       -1.01      1.30 o
  -6   3   1        0.03       -0.22      2.10 o
  -5   3   1        3.15       -0.29      1.77 o
  -4   3   1       40.11       42.67      2.34 o
  -3   3   1      104.33      120.72      4.82 o
  -2   3   1       17.28       11.14      0.75 o
  -1   3   1     1337.57     1323.03     22.91 o
   0   3   1        9.81        7.51      0.54 o
   1   3   1     5802.87     5625.00     96.15 o
   2   3   1     1106.49     1145.36     17.78 o
   3   3   1        1.79        4.05      1.05 o
   4   3   1        0.98        0.06      1.44 o
   5   3   1        2.27        1.17      1.61 o
  -6   4   1        0.85        2.39      2.69 o
  -5   4   1       15.54       11.35      2.24 o
  -4   4   1       97.22      105.09      2.69 o
  -3   4   1       16.09       15.42      1.12 o
  -2   4   1        0.88        5.12      0.72 o
  -1   4   1      671.67      750.73     10.27 o
   0   4   1     8848.76     8298.47    209.36 o
   1   4   1      503.91      519.38      8.40 o
   2   4   1        0.36        1.76      0.86 o
   3   4   1       69.07       71.55      3.20 o
   4   4   1        0.89       -1.13      1.43 o
   5   4   1       14.88       14.94      1.81 o
  -5   5   1        1.75       -0.58      1.69 o
  -4   5   1        0.00        2.12      0.99 o
  -3   5   1        3.79        9.14      0.93 o
  -2   5   1      252.18      263.96      5.31 o
  -1   5   1      344.33      339.60      7.63 o
   0   5   1     1204.70     1082.63     16.44 o
   1   5   1      286.41      321.75      4.93 o
   2   5   1      849.69      837.22     12.00 o
   3   5   1       24.55       26.27      1.70 o
   4   5   1        6.83        7.96      1.77 o
   5   5   1        3.33        1.27      1.61 o
  -5   6   1        8.71       10.12      2.16 o
  -4   6   1        1.49        6.89      1.39 o
  -3   6   1       73.42       85.80      3.36 o
  -2   6   1      138.30      178.50      3.01 o
  -1   6   1     3882.41     3829.55     50.75 o
   0   6   1     1610.42     1567.25     21.16 o
   1   6   1      249.49      252.45      4.08 o
   2   6   1      671.15      652.01     10.87 o
   3   6   1       42.71       53.69      2.36 o
   4   6   1        1.74        0.44      1.50 o
   5   6   1        1.36        4.58      1.54 o
  -5   7   1        6.21        6.00      1.97 o
  -4   7   1        0.22        0.67      1.52 o
  -3   7   1       47.58       58.76      2.03 o
  -2   7   1      113.58      116.05      2.28 o
  -1   7   1     1493.39     1370.55     18.51 o
   0   7   1     1806.66     1810.98     24.44 o
   1   7   1       37.99       48.64      1.53 o
   2   7   1     1375.93     1319.34     23.83 o
   3   7   1       62.59       67.01      4.60 o
   4   7   1       50.46       52.24      3.18 o
   5   7   1        0.90       -0.36      1.77 o
  -5   8   1       12.92       13.53      2.43 o
  -4   8   1        4.28        3.39      2.69 o
  -3   8   1       91.78       83.73      4.89 o
  -2   8   1       69.21       78.81      5.29 o
  -1   8   1      777.20      749.56     10.23 o
   0   8   1      738.72      747.12      9.63 o
   1   8   1      332.52      324.62      4.59 o
   2   8   1      581.11      550.93     10.93 o
   3   8   1       48.88       48.67      2.27 o
   4   8   1        0.26        6.77      1.78 o
   5   8   1        0.49        0.87      1.80 o
  -5   9   1        0.79       -1.75      1.75 o
  -4   9   1       78.70       79.79      2.71 o
  -3   9   1        4.55       11.49      1.30 o
  -2   9   1      242.00      263.55      4.33 o
  -1   9   1      926.01      907.92     12.27 o
   0   9   1      160.31      166.95      4.12 o
   1   9   1       19.80       15.86      1.04 o
   2   9   1      260.64      286.25      6.49 o
   3   9   1       45.12       48.59      2.32 o
   4   9   1        0.82        6.82      1.80 o
   5   9   1        0.47       -0.75      1.80 o
  -5  10   1       11.62       10.68      2.30 o
  -4  10   1       59.29       57.98      2.91 o
  -3  10   1       96.35       89.95      4.05 o
  -2  10   1        9.96       17.71      1.07 o
  -1  10   1      125.80      119.27      2.13 o
   0  10   1     1452.72     1407.80     17.70 o
   1  10   1       29.34       30.04      1.35 o
   2  10   1        0.08       15.70      1.61 o
   3  10   1      146.75      127.45      6.12 o
   4  10   1        1.53        1.24      1.62 o
   5  10   1        1.05        4.32      2.42 o
  -5  11   1        3.59       -0.02      1.80 o
  -4  11   1       39.74       36.17      4.03 o
  -3  11   1       22.78       19.14      1.58 o
  -2  11   1      548.18      597.16      9.90 o
  -1  11   1       96.55       96.62      1.80 o
   0  11   1      120.52      137.12      2.57 o
   1  11   1        9.80        9.33      1.01 o
   2  11   1      175.52      143.77      3.37 o
   3  11   1      258.82      248.57      6.61 o
   4  11   1       50.35       41.27      3.99 o
   5  11   1        0.23       -0.01      1.91 o
  -5  12   1        0.00       -0.69      4.70 o
  -4  12   1        0.34        2.38      1.83 o
  -3  12   1       63.62       64.90      2.90 o
  -2  12   1       16.59       26.81      1.80 o
  -1  12   1        3.07        2.99      0.61 o
   0  12   1      225.57      224.71      4.02 o
   1  12   1        6.04       11.97      1.04 o
   2  12   1        2.77        5.61      1.18 o
   3  12   1      366.01      357.66     11.11 o
   4  12   1       28.40       26.05      2.60 o
   5  12   1        4.04        4.46      2.02 o
  -5  13   1       24.90       26.79      4.90 o
  -4  13   1        4.21        8.18      2.16 o
  -3  13   1       80.43       90.38      4.15 o
  -2  13   1        8.25       13.50      1.75 o
  -1  13   1       10.15       19.81      1.04 o
   0  13   1      432.30      429.04      6.77 o
   1  13   1       37.56       54.48      1.96 o
   2  13   1        1.45        0.67      0.74 o
   3  13   1        3.08       10.48      1.67 o
   4  13   1        1.86        3.77      1.82 o
   5  13   1       10.31       12.10      2.43 o
  -5  14   1        5.15        8.17      2.30 o
  -4  14   1        4.54        2.23      1.65 o
  -3  14   1        4.33        3.78      0.99 o
  -2  14   1        5.42        9.92      1.28 o
  -1  14   1      792.36      830.14     12.07 o
   0  14   1      502.58      570.79     11.80 o
   1  14   1      254.23      274.71      8.53 o
   2  14   1        4.88        8.08      2.18 o
   3  14   1       25.01       36.72      3.99 o
   4  14   1       15.18        6.89      2.35 o
  -5  15   1       16.19       15.94      4.22 o
  -4  15   1        4.77        1.61      1.34 o
  -3  15   1        9.99       10.08      1.24 o
  -2  15   1      166.73      160.67      6.46 o
  -1  15   1        4.80       14.33      1.66 o
   0  15   1      847.94      820.74     17.35 o
   1  15   1      687.78      666.93     11.46 o
   2  15   1        3.16        7.99      1.48 o
   3  15   1        8.67       15.15      1.75 o
   4  15   1        1.09        2.97      1.89 o
  -5  16   1        0.12        3.46      3.65 o
  -4  16   1       10.51       12.57      2.50 o
  -3  16   1        3.47        0.02      1.35 o
  -2  16   1      157.68      156.68      3.49 o
  -1  16   1       19.15       28.32      1.93 o
   0  16   1       24.51       22.75      1.85 o
   1  16   1       96.34       88.51      3.35 o
   2  16   1        0.47        1.61      1.57 o
   3  16   1       21.06       23.01      2.09 o
   4  16   1        6.96        2.92      5.38 o
  -5  17   1        0.03       -0.96      3.46 o
  -4  17   1        2.83        3.46      3.26 o
  -3  17   1       19.07       23.03      3.53 o
  -2  17   1        4.72        4.52      1.08 o
  -1  17   1       61.92       49.85      2.19 o
   0  17   1       35.99       37.30      2.32 o
   1  17   1      215.93      213.82      5.60 o
   2  17   1       19.07       19.53      2.02 o
   3  17   1       27.87       20.43      3.25 o
   4  17   1        0.06        5.18      3.84 o
  -5  18   1        0.02       -0.96      3.65 o
  -4  18   1       29.55       26.88      4.80 o
  -3  18   1        2.92        1.42      2.02 o
  -2  18   1        5.69        7.58      1.23 o
  -1  18   1      206.74      195.25      5.42 o
   0  18   1        1.40        2.69      1.33 o
   1  18   1       37.02       38.51      2.92 o
   2  18   1       63.66       65.81      3.76 o
   3  18   1       20.15       16.51      4.22 o
   4  18   1       29.72       34.56      5.76 o
  -4  19   1       83.57       80.07      7.87 o
  -3  19   1       15.85       11.10      2.40 o
  -2  19   1        0.57        0.68      0.98 o
  -1  19   1       62.41       64.18      2.97 o
   0  19   1       16.67       22.07      1.99 o
   1  19   1      267.87      249.17      7.73 o
   2  19   1       25.24       24.15      2.58 o
   3  19   1        4.52        0.38      3.26 o
   4  19   1        8.19        8.26      4.42 o
  -4  20   1       15.01       14.40      4.42 o
  -3  20   1        0.70        3.65      3.07 o
  -2  20   1       70.85       67.24      2.84 o
  -1  20   1       10.55        9.67      1.63 o
   0  20   1        0.44       -0.82      1.17 o
   1  20   1        0.00        0.54      2.69 o
   2  20   1        2.10        2.85      2.50 o
   3  20   1        0.76        3.26      3.65 o
   4  20   1        0.01       -2.69      3.46 o
  -4  21   1        1.60       -1.54      3.26 o
  -3  21   1       36.99       35.52      5.57 o
  -2  21   1       83.45       76.15      4.91 o
  -1  21   1        0.40        1.36      1.35 o
   0  21   1        2.45        2.56      1.29 o
   1  21   1        0.10        3.07      1.90 o
   2  21   1        1.31        5.42      2.30 o
   3  21   1       29.01       33.60      5.57 o
   4  21   1        6.36        5.18      4.22 o
  -4  22   1       16.32       14.02      4.61 o
  -3  22   1       64.55       57.99      6.34 o
  -2  22   1       64.43       50.55      2.75 o
  -1  22   1       28.05       30.19      3.70 o
   0  22   1        7.76       12.53      2.61 o
   1  22   1        0.92       -1.39      1.70 o
   2  22   1       21.84       23.26      4.32 o
   3  22   1       13.44       22.66      4.99 o
   4  22   1        0.05        1.54      4.22 o
  -4  23   1        2.61        1.15      3.84 o
  -3  23   1       44.15       31.30      5.18 o
  -2  23   1       12.82        9.64      4.70 o
  -1  23   1        0.04        2.60      1.44 o
   0  23   1        3.22        4.17      2.91 o
   1  23   1        8.52        8.44      2.31 o
   2  23   1        0.55       -0.01      1.77 o
   3  23   1       45.56       44.36      6.34 o
  -4  24   1        2.50       -3.46      3.46 o
  -3  24   1       22.68       24.00      4.99 o
  -2  24   1        0.18        4.31      1.83 o
  -1  24   1        2.84        1.17      1.23 o
   0  24   1      103.67      116.77      5.63 o
   1  24   1        1.00       -0.68      2.30 o
   2  24   1       11.26       10.90      2.30 o
   3  24   1        0.05        3.65      4.03 o
  -4  25   1        8.82       11.33      4.61 o
  -3  25   1        2.61        5.38      4.03 o
  -2  25   1       13.16        6.14      4.03 o
  -1  25   1       77.81       73.39      4.44 o
   0  25   1        1.42       -0.28      2.69 o
   1  25   1        0.01       -0.80      2.40 o
   2  25   1        0.06        1.92      3.65 o
   3  25   1        0.06       -2.69      3.65 o
  -3  26   1        8.74        7.87      4.42 o
  -2  26   1       16.41       16.13      4.80 o
  -1  26   1       79.45       74.08      3.50 o
   0  26   1        7.29        6.30      2.49 o
   1  26   1        1.67        0.23      2.12 o
   2  26   1       26.06       23.23      5.18 o
   3  26   1        0.01        1.54      4.03 o
  -3  27   1        7.58        7.87      4.42 o
  -2  27   1       37.68       38.60      6.14 o
  -1  27   1        2.03        2.63      1.48 o
   0  27   1        1.08        0.29      2.30 o
   1  27   1        9.51       11.21      2.71 o
   2  27   1        0.18       -3.65      3.65 o
   3  27   1        2.37       -1.15      4.03 o
  -3  28   1        9.24        8.45      4.99 o
  -2  28   1        0.12       -1.34      4.03 o
  -1  28   1       21.43       17.42      2.41 o
   0  28   1        0.28        1.55      2.37 o
   1  28   1        0.30        5.16      2.54 o
   2  28   1        6.72       -0.58      4.03 o
  -2  29   1        0.96       -3.65      3.65 o
  -1  29   1        0.58        2.74      2.75 o
   0  29   1        0.00        0.53      2.57 o
   1  29   1        0.50        5.74      2.68 o
   2  29   1        5.00       -0.77      4.22 o
  -2  30   1        5.95        7.30      4.61 o
  -1  30   1       34.59       29.76      4.80 o
   0  30   1       71.48       78.04      5.56 o
   1  30   1        9.84        9.68      5.28 o
   2  30   1        0.02       -2.69      4.22 o
  -2  31   1        4.31        5.57      4.42 o
  -1  31   1        7.39       17.28      5.18 o
   0  31   1       26.87       29.70      4.00 o
   1  31   1        1.49       -0.58      4.03 o
  -1  32   1       15.92       18.82      5.76 o
   0  32   1        7.30       10.68      4.99 o
   1  32   1        1.00        9.79      4.80 o
  -6   0   2        7.20       10.37      3.26 o
  -5   0   2       28.93       27.84      3.46 o
  -4   0   2       98.80       88.71      4.61 o
  -3   0   2      237.71      230.81      7.68 o
  -1   0   2     2317.37     2174.11     32.35 o
   0   0   2       76.04       54.76      1.53 o
   1   0   2      457.46      405.23      7.91 o
   2   0   2       24.51       19.78      2.88 o
   3   0   2        9.49       11.14      2.88 o
   4   0   2        3.91        4.03      3.07 o
   5   0   2        0.84       -2.08      2.08 o
  -6   1   2       14.78       12.78      2.59 o
  -5   1   2       14.83       13.55      2.50 o
  -4   1   2       20.70       25.16      2.78 o
  -3   1   2      141.06      149.99      6.05 o
  -1   1   2      133.50      141.11      1.88 o
   0   1   2       66.07       79.84      1.32 o
   1   1   2      524.36      507.95      7.49 o
   2   1   2       68.61       86.90      3.96 o
   3   1   2        0.00       -1.42      1.42 o
   4   1   2        1.70        4.99      2.04 o
   5   1   2        3.31        0.94      1.60 o
  -6   2   2        0.05       -2.40      2.40 o
  -5   2   2       45.56       51.94      3.19 o
  -4   2   2        6.16       10.88      1.42 o
  -3   2   2      130.42      120.78      4.80 o
  -2   2   2      335.70      291.48      9.22 o
  -1   2   2     2380.42     2507.40     24.83 o
   0   2   2      419.63      427.49      5.23 o
   1   2   2        0.34        1.71      0.75 o
   2   2   2      260.37      277.83      8.37 o
   3   2   2        0.73        2.45      2.88 o
   4   2   2        3.08        3.10      1.64 o
   5   2   2        0.28        0.66      1.53 o
  -6   3   2        0.75        2.05      2.02 o
  -5   3   2        2.46        2.53      1.56 o
  -4   3   2        0.30        3.23      1.06 o
  -3   3   2        6.20       14.02      1.73 o
  -2   3   2        1.68        7.31      2.78 o
  -1   3   2     3536.29     3290.94     36.85 o
   0   3   2     2869.04     2711.12     33.02 o
   1   3   2       51.17       43.30      1.70 o
   2   3   2      131.03      131.06      3.77 o
   3   3   2        7.60        6.43      1.90 o
   4   3   2        0.52        2.60      1.66 o
   5   3   2        0.43       -0.66      1.51 o
  -6   4   2        1.70        4.94      2.08 o
  -5   4   2        0.03       -0.51      1.48 o
  -4   4   2       21.97       20.62      2.21 o
  -3   4   2        6.16        5.34      1.82 o
  -2   4   2     1579.75     1669.03     56.93 o
  -1   4   2      258.74      257.10      3.83 o
   0   4   2       32.34       31.80      1.02 o
   1   4   2      362.69      352.32      6.16 o
   2   4   2       53.68       56.25      4.62 o
   3   4   2        1.09        2.50      1.77 o
   4   4   2        5.19        6.60      1.92 o
   5   4   2        2.54        1.93      1.62 o
  -6   5   2       10.30        7.08      3.46 o
  -5   5   2        8.86       10.43      1.89 o
  -4   5   2        9.50       10.75      2.50 o
  -3   5   2       38.74       38.19      2.24 o
  -2   5   2      218.25      256.65      5.17 o
  -1   5   2     1418.83     1351.52     20.47 o
   0   5   2        6.18        2.54      0.51 o
   1   5   2      199.28      177.33      3.23 o
   2   5   2        1.23        2.09      1.49 o
   3   5   2       13.12       14.69      1.85 o
   4   5   2        0.24        0.63      1.89 o
   5   5   2        3.66        2.75      2.03 o
  -6   6   2        1.53       -2.02      2.02 o
  -5   6   2        0.40        2.93      1.56 o
  -4   6   2       19.92       22.66      3.07 o
  -3   6   2       21.96       23.03      1.67 o
  -2   6   2       10.04       12.00      1.38 o
  -1   6   2       79.66       80.05      2.74 o
   0   6   2      432.89      445.26      7.34 o
   1   6   2      194.32      193.23      4.93 o
   2   6   2      141.47      131.76      4.08 o
   3   6   2        9.58       14.57      1.91 o
   4   6   2        0.21       -1.60      1.66 o
   5   6   2        0.81        2.24      2.00 o
  -6   7   2        4.91        4.13      2.59 o
  -5   7   2        6.42        5.38      1.80 o
  -4   7   2       65.73       57.61      4.61 o
  -3   7   2      113.60      110.09      5.31 o
  -2   7   2        1.73        5.17      0.71 o
  -1   7   2     1120.15     1146.29     13.20 o
   0   7   2       38.02       40.26      2.37 o
   1   7   2      195.26      195.25      3.96 o
   2   7   2       28.45       21.81      2.61 o
   3   7   2       57.07       51.88      3.27 o
   4   7   2        6.51        3.39      1.92 o
   5   7   2        0.40       -1.81      1.88 o
  -6   8   2        6.50        9.55      2.37 o
  -5   8   2        3.82        3.63      1.73 o
  -4   8   2        2.27        7.33      2.98 o
  -3   8   2        8.56       10.82      0.86 o
  -2   8   2      375.11      392.79      5.93 o
  -1   8   2     2405.90     2296.24     28.14 o
   0   8   2      102.61      105.44      2.28 o
   1   8   2      379.28      356.46      5.79 o
   2   8   2        1.25       -0.34      1.50 o
   3   8   2       97.94       96.81     11.14 o
   4   8   2       11.82        9.03      3.44 o
   5   8   2        1.43        4.89      2.17 o
  -6   9   2        4.99        2.15      2.21 o
  -5   9   2       20.17       21.40      2.78 o
  -4   9   2       23.39       27.21      2.16 o
  -3   9   2        1.27        8.09      0.87 o
  -2   9   2       13.62       14.16      0.91 o
  -1   9   2        9.77       10.81      0.81 o
   0   9   2     1272.65     1245.39     19.32 o
   1   9   2      147.63      155.80      3.54 o
   2   9   2        0.76        0.09      1.16 o
   3   9   2       38.70       42.58      2.88 o
   4   9   2        0.01        0.15      1.77 o
   5   9   2        8.76        9.98      3.84 o
  -5  10   2        0.74        0.31      2.98 o
  -4  10   2        8.41       11.53      2.17 o
  -3  10   2       29.52       30.03      1.94 o
  -2  10   2       56.57       61.28      1.43 o
  -1  10   2       11.07       14.59      0.84 o
   0  10   2      157.18      154.96      5.42 o
   1  10   2      261.95      240.65      5.32 o
   2  10   2        6.56        7.01      2.59 o
   3  10   2        0.76       14.66      2.07 o
   4  10   2        5.63        9.63      2.17 o
  -5  11   2       15.70       16.51      3.65 o
  -4  11   2       15.91       22.16      2.43 o
  -3  11   2       88.32       97.86      2.37 o
  -2  11   2        0.18        0.80      0.66 o
  -1  11   2       33.22       35.81      1.27 o
   0  11   2       95.55      106.39      4.34 o
   1  11   2      282.32      290.62      5.68 o
   2  11   2        5.86        3.51      2.30 o
   3  11   2        0.04       -0.07      1.60 o
   4  11   2        9.30        6.65      2.02 o
  -5  12   2        1.35        5.57      3.26 o
  -4  12   2        0.28        0.41      1.28 o
  -3  12   2       13.51       18.08      1.64 o
  -2  12   2        1.61        3.58      0.72 o
  -1  12   2       30.12       38.25      1.49 o
   0  12   2       78.89       89.01      4.29 o
   1  12   2       11.39       14.38      2.26 o
   2  12   2        1.37        4.93      0.96 o
   3  12   2       16.55       18.61      2.27 o
   4  12   2       13.31       12.58      2.34 o
  -5  13   2        1.37        2.69      3.26 o
  -4  13   2       22.11       16.80      2.62 o
  -3  13   2        4.46        4.72      1.09 o
  -2  13   2       21.57       25.97      3.68 o
  -1  13   2      353.61      374.53      6.67 o
   0  13   2        0.92        3.63      1.00 o
   1  13   2        7.63       11.72      1.57 o
   2  13   2       16.15       19.82      1.31 o
   3  13   2       17.52       15.65      2.23 o
   4  13   2        5.60        4.60      2.09 o
  -5  14   2       15.50       17.47      4.22 o
  -4  14   2        0.02        0.75      1.97 o
  -3  14   2       39.55       42.11      3.22 o
  -2  14   2        0.11       -0.35      0.35 o
  -1  14   2        1.60        4.33      0.97 o
   0  14   2       12.84       12.81      1.96 o
   1  14   2       51.42       43.98      2.45 o
   2  14   2       29.44       30.43      2.31 o
   3  14   2       17.16       18.77      2.73 o
   4  14   2       18.44       16.92      2.56 o
  -5  15   2        0.46        2.50      3.26 o
  -4  15   2       18.53       20.89      4.42 o
  -3  15   2        2.47        2.70      1.08 o
  -2  15   2       69.76       71.31      5.36 o
  -1  15   2        0.19        1.21      0.86 o
   0  15   2      266.83      271.04      5.54 o
   1  15   2       35.87       44.53      3.48 o
   2  15   2        3.74       12.57      1.80 o
   3  15   2        0.89       -1.66      2.08 o
   4  15   2        7.46       11.84      2.45 o
  -5  16   2       15.47       12.67      4.22 o
  -4  16   2        3.79        2.87      2.10 o
  -3  16   2        2.17        2.17      1.14 o
  -2  16   2        4.24        2.04      0.95 o
  -1  16   2       12.14       10.41      1.20 o
   0  16   2        0.06        1.93      1.33 o
   1  16   2       36.63       43.95      2.60 o
   2  16   2       56.75       65.32      3.95 o
   3  16   2       28.80       26.79      7.78 o
   4  16   2       12.60       14.42      2.63 o
  -5  17   2        2.15        0.58      3.26 o
  -4  17   2       22.85       28.99      4.80 o
  -3  17   2        0.06        0.36      1.59 o
  -2  17   2       62.29       57.82      2.29 o
  -1  17   2        8.07        8.09      1.68 o
   0  17   2        5.17       10.46      1.39 o
   1  17   2       90.14       93.14      3.67 o
   2  17   2      102.05      109.64      7.78 o
   3  17   2        8.17        5.93      2.78 o
   4  17   2        0.51        1.41      2.65 o
  -5  18   2        5.64        4.03      3.84 o
  -4  18   2       18.98       15.36      4.03 o
  -3  18   2        0.39       -0.05      1.11 o
  -2  18   2        5.31        5.51      0.85 o
  -1  18   2       38.90       38.08      4.65 o
   0  18   2      111.93      110.20      3.88 o
   1  18   2      173.37      156.22      4.92 o
   2  18   2       30.86       31.53      2.60 o
   3  18   2       66.10       68.45      5.36 o
   4  18   2       14.74        9.29      2.48 o
  -5  19   2        0.18       -3.26      3.26 o
  -4  19   2       44.00       46.08      5.95 o
  -3  19   2       48.78       50.86      4.66 o
  -2  19   2        0.34        1.42      0.91 o
  -1  19   2        0.01        0.98      1.62 o
   0  19   2        6.09       10.65      1.69 o
   1  19   2       35.19       32.46      2.60 o
   2  19   2       54.78       64.48      4.99 o
   3  19   2        2.36        6.10      2.98 o
   4  19   2        0.13        5.38      3.80 o
  -5  20   2        0.26        0.00      3.65 o
  -4  20   2        2.84        3.84      3.46 o
  -3  20   2       26.14       28.32      4.13 o
  -2  20   2        0.01        1.24      0.95 o
  -1  20   2       71.30       81.45      4.20 o
   0  20   2       81.38       75.00      3.43 o
   1  20   2        0.52       -0.24      1.64 o
   2  20   2       10.00       13.54      2.33 o
   3  20   2       67.81       75.76     10.08 o
   4  20   2        1.22        0.40      2.62 o
  -4  21   2        4.57        1.73      3.46 o
  -3  21   2       36.02       28.23      4.80 o
  -2  21   2        0.16       -0.48      0.90 o
  -1  21   2       71.04       81.78      5.02 o
   0  21   2       18.57       20.27      2.21 o
   1  21   2       61.83       66.85      4.34 o
   2  21   2        1.60        2.40      1.79 o
   3  21   2       18.32       22.81      3.85 o
  -4  22   2        8.00        7.49      4.03 o
  -3  22   2       40.86       33.80      5.18 o
  -2  22   2      127.84      123.95      3.43 o
  -1  22   2       50.19       47.19      2.96 o
   0  22   2      159.43      153.42      6.70 o
   1  22   2        1.20        0.41      2.02 o
   2  22   2        6.29        1.20      2.21 o
   3  22   2        4.22       -0.38      3.84 o
  -4  23   2        9.18       10.95      4.42 o
  -3  23   2       34.67       35.14      5.57 o
  -2  23   2        7.01        9.70      1.50 o
  -1  23   2       58.31       64.62      4.37 o
   0  23   2      227.78      234.25      6.69 o
   1  23   2        2.37       -0.69      2.02 o
   2  23   2        2.81        5.63      2.26 o
   3  23   2        0.29        4.80      3.84 o
  -4  24   2        1.21        7.68      4.22 o
  -3  24   2       21.38       23.04      5.18 o
  -2  24   2        0.88        3.05      1.95 o
  -1  24   2        9.04       12.09      2.26 o
   0  24   2        1.23        3.89      2.30 o
   1  24   2       10.34        9.14      2.65 o
   2  24   2       15.88       17.08      3.12 o
   3  24   2        2.05        0.96      4.03 o
  -4  25   2        2.40        2.11      3.84 o
  -3  25   2        0.92        1.34      3.46 o
  -2  25   2      167.69      163.81      6.41 o
  -1  25   2      282.89      265.65      8.91 o
   0  25   2        0.63        0.84      2.30 o
   1  25   2       10.61        7.84      2.57 o
   2  25   2        0.01       -3.07      3.65 o
   3  25   2        2.09        8.26      4.80 o
  -3  26   2        1.87        5.57      4.22 o
  -2  26   2        0.00        0.13      2.50 o
  -1  26   2       87.63       97.47      5.54 o
   0  26   2       11.81       10.21      2.88 o
   1  26   2        0.01       -2.50      2.50 o
   2  26   2        9.51        8.06      4.61 o
  -3  27   2        3.87        6.91      4.42 o
  -2  27   2       27.23       20.61      2.80 o
  -1  27   2       36.10       36.45      3.74 o
   0  27   2       17.47       15.91      3.11 o
   1  27   2        4.86        4.04      3.74 o
   2  27   2        6.33       12.29      4.61 o
  -3  28   2        4.87       11.52      4.80 o
  -2  28   2       15.05       15.02      4.42 o
  -1  28   2        2.12        6.90      2.52 o
   0  28   2        0.85        6.78      2.76 o
   1  28   2        8.77       11.74      6.72 o
   2  28   2       12.08       19.20      5.57 o
  -3  29   2       11.13        3.07      4.61 o
  -2  29   2       14.26       10.75      4.61 o
  -1  29   2       14.83       18.36      2.34 o
   0  29   2        8.48       10.50      3.05 o
   1  29   2        5.31        8.45      3.03 o
   2  29   2        3.27        0.96      4.61 o
  -2  30   2        1.20       -0.77      4.03 o
  -1  30   2       41.14       49.18      7.01 o
   0  30   2       12.84       12.53      3.65 o
   1  30   2        4.62        9.80      3.11 o
  -2  31   2        7.92        5.57      4.80 o
  -1  31   2        5.90        6.91      4.80 o
   0  31   2        2.28       -3.17      3.17 o
   1  31   2        1.60        9.98      4.80 o
  -1  32   2        1.35        4.42      4.42 o
   0  32   2        2.52        7.07      3.05 o
  -6   1   3        0.18        1.15      1.63 o
  -5   1   3        8.33       13.14      1.69 o
  -4   1   3       20.43       25.06      1.48 o
  -3   1   3       78.31       87.39      4.08 o
  -2   1   3      381.25      423.43      6.92 o
  -1   1   3       43.06       40.99      0.84 o
   0   1   3      995.30      933.68     10.29 o
   1   1   3      151.58      173.63      3.44 o
   2   1   3       53.87       45.01      4.61 o
   3   1   3        0.30        1.32      1.83 o
   4   1   3        0.87       -0.87      2.10 o
  -6   2   3        0.36        2.02      2.02 o
  -5   2   3        8.07       17.34      1.80 o
  -4   2   3       73.35       79.11      4.03 o
  -3   2   3      116.81      107.20      3.26 o
  -2   2   3      140.67      150.81      3.31 o
  -1   2   3     1344.53     1275.09     11.67 o
   0   2   3        1.88        1.30      0.55 o
   1   2   3      106.60      115.77      2.72 o
   2   2   3        0.60        0.19      1.49 o
   3   2   3        0.10        0.86      1.90 o
   4   2   3        0.01       -2.10      2.10 o
  -6   3   3        0.09        1.67      1.69 o
  -5   3   3       40.87       47.57      4.61 o
  -4   3   3      222.21      188.95      7.30 o
  -3   3   3       40.76       46.11      2.90 o
  -2   3   3        3.50        3.94      1.15 o
  -1   3   3      913.28      877.72      8.15 o
   0   3   3      320.36      298.26      4.00 o
   1   3   3        4.69        4.56      0.95 o
   2   3   3       18.55       12.34      2.04 o
   3   3   3        3.53        5.28      2.04 o
   4   3   3        0.45        1.01      1.85 o
  -6   4   3        2.69        2.76      1.92 o
  -5   4   3       45.53       47.54      2.72 o
  -4   4   3        6.42        9.02      2.11 o
  -3   4   3        4.54       10.14      1.10 o
  -2   4   3        1.87        2.11      0.32 o
  -1   4   3      105.31      126.39      1.69 o
   0   4   3        0.21        1.00      0.60 o
   1   4   3      384.48      393.81      7.03 o
   2   4   3       26.21       28.56      2.88 o
   3   4   3        1.50       -1.37      1.83 o
   4   4   3        0.06        3.41      1.88 o
  -6   5   3       16.91       11.90      2.16 o
  -5   5   3        2.37        1.37      2.30 o
  -4   5   3       17.72       26.11      2.88 o
  -3   5   3      182.30      187.83      4.47 o
  -2   5   3        0.00        1.05      0.54 o
  -1   5   3     2681.70     2599.54     27.49 o
   0   5   3       54.00       46.07      1.24 o
   1   5   3      295.39      301.50      5.71 o
   2   5   3        7.16        5.76      1.77 o
   3   5   3        0.10        0.18      2.98 o
   4   5   3       14.71       14.15      2.39 o
  -6   6   3        8.75        6.82      1.97 o
  -5   6   3       15.16       13.45      1.74 o
  -4   6   3        4.31        0.19      1.73 o
  -3   6   3       36.40       33.02      1.83 o
  -2   6   3       22.75       21.66      1.13 o
  -1   6   3      505.64      484.82      5.93 o
   0   6   3        5.86        5.66      0.80 o
   1   6   3       41.74       39.61      1.87 o
   2   6   3        6.22        6.39      1.83 o
   3   6   3        2.51        0.10      1.83 o
   4   6   3       21.08       16.96      2.58 o
  -6   7   3        2.00        0.41      1.70 o
  -5   7   3       51.99       48.75      2.80 o
  -4   7   3        5.86        8.64      2.30 o
  -3   7   3      174.83      165.55      5.33 o
  -2   7   3      815.06      824.50     10.56 o
  -1   7   3      157.28      172.37      2.69 o
   0   7   3     1128.30     1062.93     14.80 o
   1   7   3      124.90      133.09      5.24 o
   2   7   3        0.19       -1.49      1.49 o
   3   7   3        2.62        3.30      1.89 o
   4   7   3        1.92        1.96      1.89 o
  -6   8   3        0.36       -1.92      1.92 o
  -5   8   3       11.17       15.17      3.26 o
  -4   8   3       12.82       15.17      2.88 o
  -3   8   3       16.49       11.11      1.09 o
  -2   8   3      352.70      361.06      5.08 o
  -1   8   3      210.65      204.53      3.15 o
   0   8   3     1887.07     1987.42     30.31 o
   1   8   3        9.96        7.53      1.80 o
   2   8   3        2.78        5.21      1.89 o
   3   8   3        0.32        0.65      1.64 o
   4   8   3        0.04        0.37      2.90 o
  -6   9   3        7.50        7.73      2.20 o
  -5   9   3       28.26       30.92      4.22 o
  -4   9   3        8.48       10.33      2.11 o
  -3   9   3       18.38       14.42      1.67 o
  -2   9   3       36.94       35.16      1.38 o
  -1   9   3     1619.16     1706.50     21.20 o
   0   9   3      299.41      341.37      7.90 o
   1   9   3        6.48        3.34      1.52 o
   2   9   3        5.01        7.81      1.62 o
   3   9   3       76.64       74.96      3.98 o
   4   9   3        6.10        5.80      2.21 o
  -6  10   3        1.38        2.46      2.59 o
  -5  10   3        4.73        0.77      2.69 o
  -4  10   3       11.33       13.17      2.11 o
  -3  10   3       60.38       61.90      1.84 o
  -2  10   3      137.96      143.82      2.81 o
  -1  10   3      539.80      529.36      8.75 o
   0  10   3      128.23      125.17      3.97 o
   1  10   3      104.99       94.92      3.86 o
   2  10   3       28.54       22.66      3.12 o
   3  10   3       20.51       21.64      2.53 o
   4  10   3       12.76       12.71      2.51 o
  -6  11   3        0.23        0.00      3.07 o
  -5  11   3        0.63       -2.50      2.50 o
  -4  11   3       67.46       65.77      3.05 o
  -3  11   3       15.95       17.83      2.09 o
  -2  11   3      960.89      942.55     14.97 o
  -1  11   3      847.80      887.89     14.18 o
   0  11   3      716.06      723.07     12.04 o
   1  11   3        4.02        7.91      1.50 o
   2  11   3        0.58        3.48      1.57 o
   3  11   3       50.97       55.43      3.61 o
   4  11   3        2.96        2.49      2.16 o
  -5  12   3        0.05       -2.50      2.50 o
  -4  12   3        9.61       12.22      1.15 o
  -3  12   3        0.00        1.37      0.98 o
  -2  12   3      266.36      273.45      6.08 o
  -1  12   3      400.43      435.01      7.60 o
   0  12   3        0.83        1.50      1.17 o
   1  12   3        5.46        5.07      1.43 o
   2  12   3       84.25       87.79      3.87 o
   3  12   3      103.84      106.33      4.72 o
   4  12   3        7.91        5.57      2.33 o
  -5  13   3        1.13        0.77      3.07 o
  -4  13   3        0.43        0.65      1.45 o
  -3  13   3        0.29        2.92      1.28 o
  -2  13   3       20.53       23.93      2.14 o
  -1  13   3        7.92       21.29      1.42 o
   0  13   3       23.25       27.20      1.96 o
   1  13   3      148.53      159.37      4.71 o
   2  13   3       67.76       94.72      7.71 o
   3  13   3       23.51       23.09      2.75 o
   4  13   3        0.60        0.69      2.24 o
  -5  14   3       20.73       12.48      3.84 o
  -4  14   3       19.95       21.70      3.84 o
  -3  14   3      132.95      118.38      4.34 o
  -2  14   3       69.21       56.48      2.90 o
  -1  14   3      238.34      226.60      4.69 o
   0  14   3       84.48       84.08      3.24 o
   1  14   3       87.79       75.47      3.34 o
   2  14   3      567.42      593.22     15.68 o
   3  14   3       54.43       44.72      3.42 o
   4  14   3        1.16       -0.50      2.20 o
  -5  15   3        0.01        3.07      3.46 o
  -4  15   3       29.52       26.31      4.42 o
  -3  15   3       59.95       55.72      3.55 o
  -2  15   3       28.00       31.27      2.63 o
  -1  15   3        8.88       14.79      1.33 o
   0  15   3      167.21      163.51      4.72 o
   1  15   3       92.76       80.73      4.87 o
   2  15   3      546.03      534.87     12.51 o
   3  15   3        8.57        5.42      2.16 o
   4  15   3        1.35        2.94      2.22 o
  -5  16   3       10.08       17.28      4.42 o
  -4  16   3        3.23        1.73      2.88 o
  -3  16   3       84.20       71.60      6.62 o
  -2  16   3      120.57      119.09      3.80 o
  -1  16   3      129.96      121.02      3.81 o
   0  16   3       25.59       26.02      2.14 o
   1  16   3       19.72       14.96      2.00 o
   2  16   3       26.70       42.54      3.05 o
   3  16   3        1.70        6.20      2.20 o
   4  16   3        0.46        1.56      3.16 o
  -5  17   3        0.00       -1.34      3.07 o
  -4  17   3        1.10        2.50      2.88 o
  -3  17   3        9.23       14.44      2.21 o
  -2  17   3      162.96      161.28      3.58 o
  -1  17   3       10.99        9.30      1.50 o
   0  17   3      290.77      268.59      7.25 o
   1  17   3      116.04      113.36      4.33 o
   2  17   3        0.63        0.15      1.70 o
   3  17   3        4.99        7.93      2.31 o
  -5  18   3        0.05       -2.30      3.07 o
  -4  18   3       21.63       15.36      4.03 o
  -3  18   3        6.22        8.06      1.88 o
  -2  18   3       24.14       29.22      5.76 o
  -1  18   3       15.08       20.12      2.26 o
   0  18   3      273.54      257.89      6.64 o
   1  18   3      468.70      469.35     13.09 o
   2  18   3        6.94       10.11      2.08 o
   3  18   3       13.07       13.24      2.57 o
  -5  19   3        0.00       -2.11      3.26 o
  -4  19   3        0.00        1.15      3.07 o
  -3  19   3       11.86        9.02      3.26 o
  -2  19   3       86.36       79.51      2.80 o
  -1  19   3      121.03      120.99      5.28 o
   0  19   3      163.35      152.02      4.97 o
   1  19   3      315.11      317.61      8.07 o
   2  19   3       12.57       16.71      3.71 o
   3  19   3        1.00        4.37      2.31 o
  -5  20   3        4.49        5.57      3.84 o
  -4  20   3       38.00       42.44      5.76 o
  -3  20   3       12.96       11.52      3.46 o
  -2  20   3       53.43       43.61      3.50 o
  -1  20   3        8.46       19.20      3.07 o
   0  20   3        0.16        3.09      1.70 o
   1  20   3      293.01      313.92      8.15 o
   2  20   3        0.23        1.94      1.86 o
   3  20   3        3.89        6.22      3.14 o
  -5  21   3        0.13       -1.92      3.46 o
  -4  21   3        3.81        4.80      3.65 o
  -3  21   3        8.03        9.98      3.46 o
  -2  21   3        5.43        6.36      2.18 o
  -1  21   3      324.48      332.99      9.87 o
   0  21   3       51.89       62.07      3.69 o
   1  21   3       27.99       27.50      2.78 o
   2  21   3        2.86        3.73      1.98 o
   3  21   3       11.25       12.42      3.50 o
  -4  22   3        1.39       -1.34      3.46 o
  -3  22   3       36.10       49.16      6.14 o
  -2  22   3      112.87      109.98      4.02 o
  -1  22   3      291.74      302.70      9.38 o
   0  22   3      128.62      136.65      5.97 o
   1  22   3        0.02        0.74      1.83 o
   2  22   3        0.60        3.24      1.91 o
   3  22   3        3.74        3.75      3.25 o
  -4  23   3        0.12        0.77      3.46 o
  -3  23   3       39.38       35.33      5.57 o
  -2  23   3       12.90       16.99      2.66 o
  -1  23   3      175.21      172.16      6.67 o
   0  23   3      250.47      244.54      8.49 o
   1  23   3       15.16       14.57      2.52 o
   2  23   3       11.07       15.57      2.56 o
   3  23   3        1.19        4.54      4.42 o
  -4  24   3        0.16       -3.26      3.26 o
  -3  24   3       40.05       41.86      5.95 o
  -2  24   3        0.18        0.89      1.98 o
  -1  24   3        0.11        0.25      3.55 o
   0  24   3      148.86      137.67     10.66 o
   1  24   3        7.58        9.96      2.76 o
   2  24   3        0.06        2.77      4.42 o
  -4  25   3        0.11       -3.46      3.46 o
  -3  25   3        4.11        8.45      4.22 o
  -2  25   3       18.75       22.66      2.95 o
  -1  25   3        3.51        2.20      3.07 o
   0  25   3        5.38        7.71      4.80 o
   1  25   3       20.27       23.81      5.18 o
   2  25   3       13.97       24.96      5.57 o
  -4  26   3        0.03        4.03      4.03 o
  -3  26   3        1.68        2.11      4.03 o
  -2  26   3      135.91      133.45      6.18 o
  -1  26   3       23.52       23.89      4.32 o
   0  26   3        5.47        8.52      2.71 o
   1  26   3        5.50        6.35      2.71 o
   2  26   3        6.35        8.45      4.80 o
  -3  27   3       15.67       20.74      5.38 o
  -2  27   3        0.06        1.86      2.02 o
  -1  27   3        2.39        2.53      2.34 o
   0  27   3        1.04        1.60      2.51 o
   1  27   3        0.24       -1.13      2.40 o
   2  27   3        1.26       -2.50      3.84 o
  -3  28   3        5.72        3.07      4.42 o
  -2  28   3       48.35       40.38      3.97 o
  -1  28   3       21.14       22.41      5.38 o
   0  28   3        1.47        5.14      2.76 o
   1  28   3        0.77        3.94      2.85 o
  -3  29   3        4.25        2.50      4.42 o
  -2  29   3        2.27        2.12      2.17 o
  -1  29   3       22.15       18.82      5.38 o
   0  29   3        2.48        0.96      3.74 o
   1  29   3       23.13       21.52      3.66 o
  -2  30   3        0.24       -2.88      4.03 o
  -1  30   3        0.24        3.07      4.22 o
   0  30   3        7.23        1.30      2.88 o
   1  30   3        0.20       -1.34      3.84 o
  -2  31   3        6.04       10.18      5.18 o
  -1  31   3        1.88       -1.77      2.24 o
   0  31   3        0.08        2.54      2.68 o
  -6   0   4        2.94       12.67      2.69 o
  -5   0   4       80.62       76.04      4.22 o
  -4   0   4      188.90      187.60      6.34 o
  -3   0   4     2420.25     2588.80     79.50 o
  -2   0   4      244.93      254.01      5.21 o
  -1   0   4      111.47      114.97      2.36 o
   0   0   4      480.22      449.09      7.75 o
   1   0   4      548.24      576.83     20.16 o
   2   0   4      483.97      449.32     17.28 o
   3   0   4       46.61       49.35      5.76 o
   4   0   4        0.07       -2.69      3.26 o
  -6   1   4       14.60       13.92      1.97 o
  -5   1   4       11.83       10.41      1.34 o
  -4   1   4        4.40       11.71      1.54 o
  -3   1   4      428.33      462.84      8.72 o
  -2   1   4      247.13      241.78      3.54 o
  -1   1   4       35.65       31.34      0.85 o
   0   1   4      217.14      216.72      3.08 o
   1   1   4        1.22        1.27      1.48 o
   2   1   4        0.05        2.02      1.77 o
   3   1   4        1.05        3.07      2.17 o
   4   1   4        3.01       -0.48      2.44 o
  -6   2   4       22.54       16.08      2.02 o
  -5   2   4       18.77       23.04      2.30 o
  -4   2   4       14.72       13.25      1.73 o
  -3   2   4      116.70      139.73      4.33 o
  -2   2   4      434.90      418.62      6.70 o
  -1   2   4     1202.04     1175.61     11.47 o
   0   2   4      571.07      568.56      7.22 o
   1   2   4        1.64        0.42      1.42 o
   2   2   4       61.70       62.42      4.00 o
   3   2   4        2.68        4.51      2.31 o
   4   2   4        2.25       -0.96      2.44 o
  -6   3   4        4.90        7.70      1.75 o
  -5   3   4        5.00       10.64      1.28 o
  -4   3   4        1.34        6.91      1.73 o
  -3   3   4      121.43      121.91      4.51 o
  -2   3   4      698.95      727.77      8.12 o
  -1   3   4        9.84       17.29      0.71 o
   0   3   4      475.75      525.27      6.75 o
   1   3   4      272.32      289.08      8.28 o
   2   3   4        4.32        3.83      1.83 o
   3   3   4       11.41       12.08      3.07 o
   4   3   4        0.62       -0.83      2.78 o
  -6   4   4        0.20        1.83      1.48 o
  -5   4   4        4.94        7.10      2.30 o
  -4   4   4      134.75      134.99      5.95 o
  -3   4   4      116.62      139.56      8.45 o
  -2   4   4      765.37      835.96      9.27 o
  -1   4   4       75.57       75.62      1.57 o
   0   4   4      830.79      903.71     13.03 o
   1   4   4        1.85        2.30      1.63 o
   2   4   4        6.43        6.27      2.69 o
   3   4   4        5.84        6.68      2.51 o
   4   4   4        0.76        0.24      2.32 o
  -6   5   4       20.62       15.55      3.46 o
  -5   5   4       80.99       82.18      5.38 o
  -4   5   4       62.99       81.61      4.61 o
  -3   5   4      223.97      229.17      8.45 o
  -2   5   4     2250.21     2363.16     25.16 o
  -1   5   4      435.16      521.84      6.07 o
   0   5   4      406.56      449.32      7.90 o
   1   5   4      856.01      859.50     16.37 o
   2   5   4       53.95       54.10      7.39 o
   3   5   4       16.34       14.99      2.92 o
   4   5   4        6.05        6.87      2.36 o
  -6   6   4        7.43       11.52      3.26 o
  -5   6   4       89.13       93.32      5.95 o
  -4   6   4        2.93        7.68      2.11 o
  -3   6   4       63.36       63.46      5.47 o
  -2   6   4       15.98       17.96      0.91 o
  -1   6   4      147.20      151.10      2.42 o
   0   6   4      217.60      229.22      4.41 o
   1   6   4      152.56      152.62      4.51 o
   2   6   4       37.50       43.07      3.53 o
   3   6   4        1.07        2.57      2.24 o
   4   6   4        5.06        6.65      2.40 o
  -6   7   4        0.95       -2.50      2.50 o
  -5   7   4       81.93       80.46      5.76 o
  -4   7   4       39.30       43.78      4.03 o
  -3   7   4        9.32       14.27      1.07 o
  -2   7   4      417.82      444.68      7.09 o
  -1   7   4     3433.17     3745.61     42.31 o
   0   7   4     1201.25     1278.49     31.15 o
   1   7   4        2.93        7.23      2.75 o
   2   7   4       42.32       49.91      3.85 o
   3   7   4       36.91       31.43      6.24 o
   4   7   4        8.02        7.74      2.40 o
  -6   8   4       11.40        8.64      3.46 o
  -5   8   4       17.43       18.05      3.46 o
  -4   8   4       40.96       42.44      4.03 o
  -3   8   4        5.68        5.81      1.27 o
  -2   8   4      652.62      597.15      8.78 o
  -1   8   4       17.92       19.35      1.20 o
   0   8   4       12.81       16.44      1.58 o
   1   8   4       87.06       75.34      6.26 o
   2   8   4       24.90       28.73      4.70 o
   3   8   4        0.43       -1.80      1.80 o
   4   8   4        7.38        8.35      2.74 o
  -6   9   4        0.55       -1.54      2.88 o
  -5   9   4        6.03       11.91      3.07 o
  -4   9   4       23.04       20.74      3.26 o
  -3   9   4        4.61        7.04      0.67 o
  -2   9   4       88.14      108.70      2.20 o
  -1   9   4     1449.97     1584.78     19.84 o
   0   9   4      287.08      304.11      5.65 o
   1   9   4      104.57       90.56      3.51 o
   2   9   4        9.53       14.63      2.65 o
   3   9   4        0.15       -1.80      1.80 o
   4   9   4        8.17        9.30      2.70 o
  -6  10   4        0.69        0.77      2.88 o
  -5  10   4       26.13       30.92      4.42 o
  -4  10   4      415.86      413.80     15.55 o
  -3  10   4      199.92      204.34      3.61 o
  -2  10   4      312.44      271.80      5.68 o
  -1  10   4       80.81       83.38      2.05 o
   0  10   4        0.13       -0.65      1.10 o
   1  10   4        0.23        1.62      1.36 o
   2  10   4      308.13      306.06     11.18 o
   3  10   4       42.26       46.83      3.58 o
   4  10   4        4.03        1.65      2.35 o
  -6  11   4        0.05        1.73      3.26 o
  -5  11   4       67.24       63.94      5.95 o
  -4  11   4      327.61      321.08     13.54 o
  -3  11   4       16.26       17.28      1.82 o
  -2  11   4      189.79      199.90      4.22 o
  -1  11   4      342.62      345.15      5.08 o
   0  11   4       17.07       14.07      1.82 o
   1  11   4      190.26      173.31      5.48 o
   2  11   4      181.78      173.91      5.72 o
   3  11   4       72.53       61.68      4.05 o
   4  11   4       14.49        5.73      2.81 o
  -6  12   4        5.52        4.03      3.65 o
  -5  12   4        0.87        8.45      3.26 o
  -4  12   4       90.03       95.91      3.66 o
  -3  12   4       37.21       42.26      2.78 o
  -2  12   4      367.04      388.26      7.34 o
  -1  12   4        3.19        3.34      0.79 o
   0  12   4       20.10       23.86      1.96 o
   1  12   4        9.15       14.60      2.05 o
   2  12   4        0.71        0.70      2.78 o
   3  12   4       13.43       17.94      2.70 o
   4  12   4        0.08        2.18      2.39 o
  -5  13   4       35.19       37.83      5.18 o
  -4  13   4       20.58       21.97      1.78 o
  -3  13   4       41.14       41.69      7.01 o
  -2  13   4       33.95       43.27      1.98 o
  -1  13   4       52.48       50.96      1.91 o
   0  13   4      224.70      223.44      5.76 o
   1  13   4       24.44       25.63      2.16 o
   2  13   4        0.32       -0.95      1.81 o
   3  13   4       64.30       61.49      4.65 o
  -5  14   4        1.87        1.15      2.88 o
  -4  14   4       62.56       58.37      5.57 o
  -3  14   4      663.17      638.39     17.59 o
  -2  14   4      342.33      326.24      6.29 o
  -1  14   4        2.76        9.34      1.11 o
   0  14   4        0.66        2.79      1.40 o
   1  14   4      288.05      264.74      7.32 o
   2  14   4      143.10      146.99      6.68 o
   3  14   4        1.37        2.16      2.20 o
  -5  15   4        0.01       -0.38      2.88 o
  -4  15   4       68.59       76.62      6.34 o
  -3  15   4      361.57      345.41      7.83 o
  -2  15   4       93.77       80.55      2.70 o
  -1  15   4      136.82      114.51      3.16 o
   0  15   4       52.67       65.20      3.29 o
   1  15   4      227.06      216.02      6.23 o
   2  15   4      111.71      106.81      3.97 o
   3  15   4        0.85       -0.22      2.13 o
  -5  16   4       17.90       12.48      3.84 o
  -4  16   4       15.61       18.63      3.84 o
  -3  16   4       71.72       67.14      3.07 o
  -2  16   4      117.95      120.74      5.71 o
  -1  16   4       54.93       59.83      2.25 o
   0  16   4        4.14        3.05      1.61 o
   1  16   4        7.58        7.95      2.06 o
   2  16   4        0.80        1.82      1.52 o
   3  16   4        1.11       -0.97      2.81 o
  -5  17   4        0.29       -2.88      2.88 o
  -4  17   4        7.91       12.67      3.84 o
  -3  17   4      128.89      124.14      5.27 o
  -2  17   4        5.56        8.47      1.12 o
  -1  17   4       15.17       16.37      1.58 o
   0  17   4       59.05       65.60      3.52 o
   1  17   4        6.75        7.39      2.09 o
   2  17   4       85.11       87.02      3.77 o
   3  17   4        6.15        8.11      2.53 o
  -5  18   4        2.41        6.34      3.84 o
  -4  18   4        5.83        8.83      3.65 o
  -3  18   4        7.29        9.40      1.78 o
  -2  18   4        1.58        2.55      0.75 o
  -1  18   4        6.15        9.20      1.21 o
   0  18   4        9.31        9.94      3.16 o
   1  18   4        5.36        9.45      2.20 o
   2  18   4       34.95       36.78      2.79 o
   3  18   4        2.81        4.61      2.34 o
  -5  19   4        2.72        4.42      3.65 o
  -4  19   4       14.78       14.40      3.84 o
  -3  19   4       42.12       38.94      3.52 o
  -2  19   4      564.46      554.92     11.31 o
  -1  19   4      145.25      156.21      6.46 o
   0  19   4      307.71      290.76      7.60 o
   1  19   4      137.75      140.25      8.93 o
   2  19   4        2.45        5.75      2.62 o
   3  19   4        0.00        0.90      2.21 o
  -5  20   4        0.31        0.00      3.46 o
  -4  20   4        0.25        2.69      3.07 o
  -3  20   4        0.59        3.21      1.98 o
  -2  20   4       91.15       91.40      3.21 o
  -1  20   4       44.82       48.19      3.04 o
   0  20   4       31.57       25.83      2.65 o
   1  20   4       43.07       43.31      4.01 o
   2  20   4        4.17        1.70      2.36 o
   3  20   4        0.02        0.78      2.40 o
  -5  21   4        1.06       -1.73      3.26 o
  -4  21   4        2.88        0.38      3.26 o
  -3  21   4        1.73        2.12      1.98 o
  -2  21   4        6.10        6.10      1.38 o
  -1  21   4        1.96        2.77      1.63 o
   0  21   4       19.62       16.48      2.32 o
   1  21   4       21.97       25.10      3.16 o
   2  21   4        0.25       -1.96      1.96 o
   3  21   4        0.10       -3.26      3.26 o
  -4  22   4        5.24        3.84      3.65 o
  -3  22   4        1.21        0.40      1.94 o
  -2  22   4        0.08        1.13      1.98 o
  -1  22   4       19.50       20.28      2.81 o
   0  22   4        0.20        0.60      1.83 o
   1  22   4        0.29        0.79      2.05 o
   2  22   4        9.29       13.71      3.41 o
  -4  23   4        0.36       -1.54      3.26 o
  -3  23   4       13.84       16.35      2.86 o
  -2  23   4       13.89       11.76      2.98 o
  -1  23   4       16.61       23.18      3.14 o
   0  23   4       58.20       65.21      4.23 o
   1  23   4        4.48        4.91      2.25 o
   2  23   4        6.60        7.85      5.18 o
  -4  24   4        3.18        6.14      4.03 o
  -3  24   4        1.47        4.69      3.46 o
  -2  24   4        0.34        0.37      2.78 o
  -1  24   4        6.10        7.40      3.84 o
   0  24   4        3.78        7.59      2.28 o
   1  24   4       35.31       38.33      3.47 o
   2  24   4        4.39       10.97      3.94 o
  -4  25   4        1.34        0.77      4.03 o
  -3  25   4       30.30       30.19      3.55 o
  -2  25   4       27.36       28.10      3.44 o
  -1  25   4       62.72       60.70      4.51 o
   0  25   4        6.90        4.55      2.49 o
   1  25   4        1.26        4.58      2.34 o
   2  25   4       10.56       14.24      6.62 o
  -4  26   4        1.43       -1.92      3.84 o
  -3  26   4        0.72        0.96      2.06 o
  -2  26   4       13.24       13.02      2.95 o
  -1  26   4        1.09        2.84      2.27 o
   0  26   4       16.53       20.01      3.41 o
   1  26   4        3.02        6.67      2.49 o
  -3  27   4       13.35       13.79      2.86 o
  -2  27   4       17.16       15.96      3.26 o
  -1  27   4        0.02       -2.22      2.30 o
   0  27   4        1.85        0.64      2.48 o
   1  27   4        6.35       13.82      3.25 o
  -3  28   4        1.08       -0.94      2.15 o
  -2  28   4        1.78        3.49      2.41 o
  -1  28   4        0.65        8.26      4.80 o
   0  28   4        0.80        0.11      4.03 o
   1  28   4        0.79        8.45      3.12 o
  -2  29   4        2.64        4.61      5.76 o
  -1  29   4        1.89        0.58      4.22 o
   0  29   4        5.69        8.44      4.03 o
  -2  30   4        2.75        1.83      2.38 o
  -1  30   4        0.98        0.77      4.61 o
   0  30   4        2.33        3.83      3.09 o
  -6   1   5        0.03        5.07      2.40 o
  -5   1   5        3.21        3.33      1.73 o
  -4   1   5        2.99        2.69      1.15 o
  -3   1   5      335.55      324.30      4.64 o
  -2   1   5      113.68      126.06      1.92 o
  -1   1   5      151.76      134.97      2.11 o
   0   1   5       67.85       56.52      2.66 o
   1   1   5       49.35       52.99      3.60 o
   2   1   5        1.70        3.69      2.16 o
   3   1   5        4.08        3.00      3.26 o
  -6   2   5        0.38       -0.77      2.11 o
  -5   2   5        1.05        5.18      1.92 o
  -4   2   5        2.11        5.18      1.54 o
  -3   2   5        3.13        4.81      0.63 o
  -2   2   5       57.47       74.74      1.37 o
  -1   2   5      103.67      100.36      1.68 o
   0   2   5      336.85      317.02      7.10 o
   1   2   5      258.88      259.02      8.08 o
   2   2   5       91.12       88.25      7.20 o
   3   2   5        8.63        7.16      2.78 o
  -6   3   5        0.37       -1.92      2.11 o
  -5   3   5        1.20        3.07      1.92 o
  -4   3   5       87.38       91.59      4.61 o
  -3   3   5       21.59       30.43      1.43 o
  -2   3   5      345.81      362.89      4.45 o
  -1   3   5        9.94        9.11      0.71 o
   0   3   5      136.14      134.99      4.06 o
   1   3   5       33.32       32.65      3.05 o
   2   3   5        3.63        5.09      2.31 o
   3   3   5        1.51       -1.24      3.17 o
  -6   4   5        0.20       -1.92      2.30 o
  -5   4   5        0.28        4.03      1.92 o
  -4   4   5       12.19       15.36      2.30 o
  -3   4   5       96.06      103.21      3.66 o
  -2   4   5      280.52      292.42      4.00 o
  -1   4   5        0.01        0.92      0.56 o
   0   4   5        6.37        6.58      1.40 o
   1   4   5       27.50       22.55      2.78 o
   2   4   5        0.31        4.95      2.37 o
   3   4   5        0.45       -0.53      2.40 o
  -6   5   5        4.91        1.92      2.50 o
  -5   5   5        0.63        6.91      2.30 o
  -4   5   5       11.30        8.83      2.11 o
  -3   5   5       38.02       38.75      1.23 o
  -2   5   5       33.34       31.21      1.09 o
  -1   5   5        1.63        5.89      0.77 o
   0   5   5       51.17       43.25      2.40 o
   1   5   5        0.78       -0.84      1.92 o
   2   5   5        9.17        6.27      2.51 o
   3   5   5        8.07       12.21      3.55 o
  -6   6   5       11.97        8.64      2.88 o
  -5   6   5       10.72       11.71      2.69 o
  -4   6   5       37.36       40.71      3.65 o
  -3   6   5        7.72       10.28      1.20 o
  -2   6   5        0.14        0.62      0.54 o
  -1   6   5      512.27      523.88      7.27 o
   0   6   5       53.35       56.33      2.17 o
   1   6   5       56.15       54.76      4.31 o
   2   6   5        0.33       -0.76      4.13 o
   3   6   5       12.69       18.15      3.39 o
  -6   7   5       12.99       11.71      3.46 o
  -5   7   5       13.27       11.14      2.88 o
  -4   7   5        8.88        3.84      2.11 o
  -3   7   5       56.25       56.78      1.63 o
  -2   7   5       58.38       63.43      1.76 o
  -1   7   5      594.00      626.03     10.46 o
   0   7   5      207.48      230.47      4.79 o
   1   7   5      227.80      221.72      6.06 o
   2   7   5       33.13       28.25      3.39 o
   3   7   5       10.90        9.10      3.03 o
  -6   8   5        0.06        1.15      2.69 o
  -5   8   5        2.95        3.07      2.50 o
  -4   8   5       13.43       14.79      2.69 o
  -3   8   5        5.58        6.02      0.59 o
  -2   8   5       63.84       70.01      2.05 o
  -1   8   5       67.81       78.71      2.48 o
   0   8   5        2.40        2.46      1.11 o
   1   8   5       28.44       29.24      2.47 o
   2   8   5        5.74        4.00      2.37 o
   3   8   5       11.75        6.14      2.85 o
  -6   9   5       12.87       23.04      4.22 o
  -5   9   5       35.53       31.30      4.22 o
  -4   9   5      134.39      114.25      6.53 o
  -3   9   5       16.60       14.44      0.96 o
  -2   9   5       24.83       34.78      1.91 o
  -1   9   5       42.91       47.51      2.05 o
   0   9   5       19.41       24.20      1.69 o
   1   9   5        6.83        6.59      3.20 o
   2   9   5        9.41        3.07      2.43 o
   3   9   5        4.76        5.53      2.36 o
  -6  10   5        1.84        4.99      3.26 o
  -5  10   5       69.78       66.82      5.76 o
  -4  10   5       98.77      110.99      6.53 o
  -3  10   5        2.00        2.28      0.87 o
  -2  10   5       35.32       34.93      2.09 o
  -1  10   5        1.29        6.01      1.11 o
   0  10   5      359.84      342.91      6.51 o
   1  10   5      105.59      100.83      4.13 o
   2  10   5        5.53        3.47      2.37 o
   3  10   5        9.00       11.69      2.65 o
  -6  11   5       14.10        9.02      3.65 o
  -5  11   5        6.05        3.46      2.69 o
  -4  11   5      101.47       83.15      7.78 o
  -3  11   5       14.84       15.17      1.31 o
  -2  11   5       79.23       97.90      2.36 o
  -1  11   5      338.01      343.32      7.56 o
   0  11   5      127.02      129.31      4.25 o
   1  11   5       54.18       53.97      4.55 o
   2  11   5        2.52        5.59      2.13 o
   3  11   5        1.51        2.49      2.35 o
  -6  12   5        0.04        0.00      3.26 o
  -5  12   5       15.62       12.87      3.65 o
  -4  12   5        0.59        0.80      1.44 o
  -3  12   5        8.20        6.78      0.92 o
  -2  12   5       59.61       56.35      1.86 o
  -1  12   5       57.43       66.86      2.95 o
   0  12   5      288.48      310.12      7.65 o
   1  12   5        5.75        6.99      1.33 o
   2  12   5        6.65        5.73      2.10 o
   3  12   5       12.27        6.39      2.57 o
  -6  13   5       13.97       11.52      4.03 o
  -5  13   5        2.38       -2.69      2.69 o
  -4  13   5       52.67       43.40      4.80 o
  -3  13   5      786.51      746.47     11.14 o
  -2  13   5       40.42       42.82      2.40 o
  -1  13   5        7.92        8.03      1.01 o
   0  13   5       80.96       82.18      4.16 o
   1  13   5        8.67        8.21      1.93 o
   2  13   5       31.67       26.35      4.26 o
   3  13   5        0.08       -0.30      2.24 o
  -5  14   5        0.08        1.73      2.88 o
  -4  14   5       72.21       78.54      6.34 o
  -3  14   5      693.77      648.11      9.94 o
  -2  14   5      582.85      562.92      8.94 o
  -1  14   5       37.49       35.60      2.05 o
   0  14   5       12.93       12.40      2.22 o
   1  14   5        0.79        0.02      1.52 o
   2  14   5        7.56        9.14      2.33 o
   3  14   5        1.14       -1.18      2.59 o
  -5  15   5        0.16       -0.77      3.07 o
  -4  15   5       84.69       74.89      6.53 o
  -3  15   5      107.51      104.36      3.81 o
  -2  15   5        0.24        5.56      1.13 o
  -1  15   5       19.75       24.13      2.30 o
   0  15   5       27.03       28.20      3.05 o
   1  15   5       73.86       73.50      3.70 o
   2  15   5        7.76        2.72      2.20 o
   3  15   5        4.02        3.62      2.48 o
  -5  16   5       16.23       14.40      4.22 o
  -4  16   5       17.27       29.57      4.61 o
  -3  16   5        3.56        8.81      2.17 o
  -2  16   5      503.57      483.14      7.27 o
  -1  16   5        0.03        2.14      1.04 o
   0  16   5       43.16       37.55      6.09 o
   1  16   5       70.86       69.12      3.48 o
   2  16   5       31.11       31.10      3.20 o
   3  16   5        0.76        1.51      2.51 o
  -5  17   5       28.49       36.87      5.57 o
  -4  17   5        4.01        4.99      3.07 o
  -3  17   5        3.18        2.62      1.68 o
  -2  17   5      262.94      270.62      9.38 o
  -1  17   5      288.20      277.07      5.72 o
   0  17   5        6.09        6.16      1.96 o
   1  17   5       11.55       16.96      2.17 o
   2  17   5        0.40        1.28      1.86 o
   3  17   5        2.09        1.63      2.46 o
  -5  18   5        0.43        6.34      3.84 o
  -4  18   5        1.31        4.61      3.07 o
  -3  18   5      163.90      152.58      8.45 o
  -2  18   5      409.57      406.88     10.03 o
  -1  18   5       11.39       11.47      1.39 o
   0  18   5       15.67       13.93      2.28 o
   1  18   5        4.17        8.02      1.91 o
   2  18   5        4.54        3.72      2.58 o
  -5  19   5        0.05        0.19      3.26 o
  -4  19   5        0.02       -2.88      2.88 o
  -3  19   5       69.13       69.08      5.95 o
  -2  19   5      314.08      311.48      8.01 o
  -1  19   5       33.04       32.45      1.92 o
   0  19   5        0.30        0.02      1.77 o
   1  19   5       30.36       28.78      2.63 o
   2  19   5       14.61       17.63      3.82 o
  -5  20   5        8.73        7.10      4.22 o
  -4  20   5        8.08        9.02      3.84 o
  -3  20   5        3.96        1.89      2.40 o
  -2  20   5       23.72       23.23      1.86 o
  -1  20   5       25.68       28.08      2.58 o
   0  20   5       23.70       24.22      2.72 o
   1  20   5        0.78        1.38      2.08 o
   2  20   5        7.03       12.69      2.27 o
  -5  21   5       16.37       28.61      5.76 o
  -4  21   5       30.34       25.73      5.18 o
  -3  21   5        0.79        2.21      2.08 o
  -2  21   5       63.94       75.85      8.83 o
  -1  21   5      112.04      128.46      4.83 o
   0  21   5       17.74       21.99      2.77 o
   1  21   5        0.31       -1.12      2.03 o
   2  21   5        0.12       -0.59      1.89 o
  -4  22   5        4.26        6.72      3.84 o
  -3  22   5        0.17        1.33      2.16 o
  -2  22   5        1.81        2.58      2.26 o
  -1  22   5      240.77      231.45      8.03 o
   0  22   5       75.71       75.50      4.45 o
   1  22   5       18.93       23.93      3.20 o
   2  22   5        4.05        1.82      2.42 o
  -4  23   5       19.18       15.36      4.80 o
  -3  23   5        4.27        4.58      2.43 o
  -2  23   5       38.35       30.33      3.58 o
  -1  23   5      120.88      127.52      5.30 o
   0  23   5       67.23       66.54      4.18 o
   1  23   5        0.00       -1.11      2.18 o
   2  23   5        3.62        0.03      2.34 o
  -4  24   5        2.02        2.11      3.84 o
  -3  24   5        5.15        5.79      2.44 o
  -2  24   5       10.45       15.43      3.46 o
  -1  24   5       21.77       23.41      2.70 o
   0  24   5        2.50        3.48      2.21 o
   1  24   5        2.01        5.35      2.38 o
  -4  25   5        4.01       10.95      4.61 o
  -3  25   5        6.90       10.13      2.81 o
  -2  25   5        1.88        3.54      2.78 o
  -1  25   5        0.86        1.44      2.09 o
   0  25   5       11.57       11.49      2.59 o
   1  25   5       14.40       24.06      3.21 o
  -3  26   5        0.13        0.10      2.21 o
  -2  26   5        0.88        1.82      2.48 o
  -1  26   5        2.37       -1.54      3.65 o
   0  26   5       46.99       58.03      4.31 o
   1  26   5       18.80       19.44      3.17 o
  -3  27   5        0.88        2.27      2.44 o
  -2  27   5        1.87        4.44      2.63 o
  -1  27   5        4.82        4.03      4.22 o
   0  27   5        2.10        3.18      2.35 o
  -3  28   5        6.24        3.45      2.78 o
  -2  28   5        2.58        0.37      2.98 o
  -1  28   5        0.08       -0.58      4.22 o
   0  28   5       29.07       37.60      4.51 o
  -2  29   5        9.52       15.24      3.41 o
  -1  29   5        0.02       -4.03      4.03 o
  -5   0   6        0.07        1.34      1.34 o
  -4   0   6        2.65        2.78      0.95 o
  -3   0   6       88.34       86.01      3.12 o
  -2   0   6       20.22       24.02      1.16 o
  -1   0   6        0.47        1.48      1.01 o
   0   0   6        2.40        1.54      2.11 o
   1   0   6        9.53       13.44      3.65 o
   2   0   6       25.30       33.99      5.38 o
   3   0   6        3.57        4.99      4.03 o
  -6   1   6        0.00       -0.96      1.92 o
  -5   1   6        0.25       -0.21      1.06 o
  -4   1   6       30.77       35.19      1.50 o
  -3   1   6        6.00       10.58      1.11 o
  -2   1   6      150.35      136.82      1.92 o
  -1   1   6      215.10      215.87      3.77 o
   0   1   6       18.57       13.08      1.70 o
   1   1   6       56.09       57.39      4.13 o
   2   1   6       17.35       17.22      3.05 o
   3   1   6        4.93        3.48      2.92 o
  -6   2   6        0.55        3.46      2.11 o
  -5   2   6        9.49        9.79      1.92 o
  -4   2   6        5.53        5.40      0.96 o
  -3   2   6      243.62      249.52      4.61 o
  -2   2   6       11.65       15.55      0.71 o
  -1   2   6       15.26       14.30      1.10 o
   0   2   6        0.95        0.06      1.22 o
   1   2   6        4.96        5.19      2.24 o
   2   2   6       10.96       15.74      2.92 o
   3   2   6        0.85       -2.49      2.49 o
  -6   3   6        4.80        5.38      2.30 o
  -5   3   6        7.28        3.65      1.92 o
  -4   3   6        0.23        2.01      0.74 o
  -3   3   6        7.27        5.30      0.94 o
  -2   3   6       83.24       88.89      1.44 o
  -1   3   6       40.25       31.26      1.41 o
   0   3   6       14.13       11.72      1.73 o
   1   3   6       10.58       10.57      2.88 o
   2   3   6        2.53        4.73      3.46 o
   3   3   6        1.22        5.00      2.92 o
  -6   4   6        1.80        2.11      2.50 o
  -5   4   6        0.98        3.07      1.92 o
  -4   4   6        1.90        3.65      0.99 o
  -3   4   6        0.52       -0.30      0.78 o
  -2   4   6      286.59      302.78      4.01 o
  -1   4   6        7.48       10.42      1.08 o
   0   4   6        6.15        4.13      1.43 o
   1   4   6       22.22       22.61      4.70 o
   2   4   6        1.95        0.67      2.37 o
   3   4   6        0.37        2.66      2.98 o
  -6   5   6        1.53       -0.58      2.11 o
  -5   5   6        0.06        3.07      2.11 o
  -4   5   6        7.39        6.91      2.11 o
  -3   5   6       15.89       17.18      1.43 o
  -2   5   6       32.66       36.85      1.45 o
  -1   5   6        0.01        0.24      0.88 o
   0   5   6        8.64        6.75      1.24 o
   1   5   6       34.47       43.46      3.84 o
   2   5   6        6.99        2.96      2.71 o
   3   5   6       16.59       24.06      5.18 o
  -6   6   6        0.59        0.77      2.50 o
  -5   6   6        1.67        1.92      2.11 o
  -4   6   6       65.38       68.72      4.13 o
  -3   6   6       38.79       34.74      2.65 o
  -2   6   6      208.34      211.43      3.26 o
  -1   6   6       14.86       13.01      1.29 o
   0   6   6        4.52        6.18      1.27 o
   1   6   6       74.09       75.66      5.66 o
   2   6   6        0.19       -1.04      2.37 o
   3   6   6        0.00       -0.46      2.71 o
  -6   7   6        4.75        3.46      2.69 o
  -5   7   6        5.35        7.10      2.50 o
  -4   7   6       31.29       35.96      1.51 o
  -3   7   6        0.07        2.15      0.43 o
  -2   7   6        1.33        3.98      0.70 o
  -1   7   6        0.04        1.17      0.91 o
   0   7   6        4.31        2.25      1.14 o
   1   7   6        2.60        4.18      1.81 o
   2   7   6        3.94        2.77      2.65 o
   3   7   6        0.08       -0.57      2.78 o
  -6   8   6        0.01       -1.34      2.69 o
  -5   8   6        2.55        4.99      2.50 o
  -4   8   6        0.00       -0.94      0.94 o
  -3   8   6       27.91       29.90      1.92 o
  -2   8   6      101.93       90.03      2.05 o
  -1   8   6       90.10       78.15      3.15 o
   0   8   6       48.62       48.38      2.36 o
   1   8   6        9.77       12.30      4.08 o
   2   8   6        1.52        4.03      2.58 o
   3   8   6        0.05       -2.15      4.80 o
  -6   9   6        0.87        0.77      2.69 o
  -5   9   6        5.02        7.10      2.88 o
  -4   9   6        8.91       10.16      1.19 o
  -3   9   6       26.19       25.03      1.45 o
  -2   9   6        1.65        1.33      0.59 o
  -1   9   6      140.44      149.97      4.38 o
   0   9   6        1.95        0.62      1.06 o
   1   9   6        2.57        4.31      1.92 o
   2   9   6       12.71       17.08      3.32 o
   3   9   6        1.57        4.32      2.59 o
  -6  10   6        0.60        0.19      2.88 o
  -5  10   6       12.67       20.74      3.84 o
  -4  10   6       63.07       63.75      2.31 o
  -3  10   6        9.78        9.06      1.16 o
  -2  10   6        0.19        0.79      0.46 o
  -1  10   6        1.41        4.48      1.43 o
   0  10   6        1.12        2.24      1.10 o
   1  10   6       39.90       38.32      2.29 o
   2  10   6        0.68       -2.37      2.37 o
   3  10   6        3.36        6.34      2.72 o
  -6  11   6        3.35        5.18      3.26 o
  -5  11   6        0.05        2.50      2.69 o
  -4  11   6        2.69        6.53      2.88 o
  -3  11   6      130.01      134.31      3.09 o
  -2  11   6        2.16        1.54      0.49 o
  -1  11   6        0.20        1.29      1.32 o
   0  11   6       33.16       29.00      1.82 o
   1  11   6       30.94       25.64      2.55 o
   2  11   6        7.92        4.43      2.71 o
   3  11   6        8.90       10.57      2.94 o
  -6  12   6        8.98        8.45      3.65 o
  -5  12   6        8.86       10.56      3.46 o
  -4  12   6       10.39       11.91      3.26 o
  -3  12   6        4.89        4.82      1.01 o
  -2  12   6       24.39       23.51      1.59 o
  -1  12   6        8.78       12.86      2.31 o
   0  12   6        0.03       -0.10      1.50 o
   1  12   6        0.65        2.08      1.10 o
   2  12   6        2.98        2.93      2.28 o
  -5  13   6       10.54       18.43      4.03 o
  -4  13   6        1.94        1.73      2.69 o
  -3  13   6       25.55       30.80      2.12 o
  -2  13   6        8.40        8.97      0.94 o
  -1  13   6        4.56        3.09      1.47 o
   0  13   6        6.00        8.74      1.91 o
   1  13   6        0.00       -0.69      1.31 o
   2  13   6        0.37       -1.88      2.41 o
  -5  14   6        9.91        9.22      3.46 o
  -4  14   6        3.58        0.58      2.69 o
  -3  14   6       32.85       33.18      1.77 o
  -2  14   6       22.35       27.51      1.37 o
  -1  14   6        3.13        7.10      1.61 o
   0  14   6       16.85       14.02      1.91 o
   1  14   6        8.47        5.80      1.86 o
   2  14   6        0.07       -0.26      2.24 o
  -5  15   6       24.85       36.29      5.38 o
  -4  15   6       17.27       15.75      3.84 o
  -3  15   6        7.09        8.08      1.28 o
  -2  15   6        2.83        3.22      0.88 o
  -1  15   6       20.79       21.32      2.80 o
   0  15   6        0.05        1.40      1.50 o
   1  15   6        5.02        2.63      1.87 o
   2  15   6        3.80        7.03      2.50 o
  -5  16   6        5.55        4.80      3.46 o
  -4  16   6        0.99        1.92      2.88 o
  -3  16   6       70.34       72.03      2.97 o
  -2  16   6        0.21       -0.54      0.65 o
  -1  16   6        8.96       11.79      1.70 o
   0  16   6        0.86       -0.63      1.53 o
   1  16   6        8.56        9.51      2.11 o
   2  16   6        0.17       -2.24      2.24 o
  -5  17   6        3.58        1.54      3.26 o
  -4  17   6        3.30        8.45      3.46 o
  -3  17   6        4.14        3.49      1.61 o
  -2  17   6        3.29        3.50      0.95 o
  -1  17   6        4.62        4.50      1.46 o
   0  17   6        7.37        4.05      1.74 o
   1  17   6        0.13       -1.29      1.72 o
   2  17   6        2.75        2.01      2.35 o
  -5  18   6       12.31       16.51      4.61 o
  -4  18   6        0.00       -1.54      3.07 o
  -3  18   6      112.71      108.84      4.38 o
  -2  18   6      171.23      160.97      3.66 o
  -1  18   6        0.00       -1.25      1.25 o
   0  18   6        2.60        2.60      2.11 o
   1  18   6        3.17        3.92      1.93 o
   2  18   6        1.95        0.95      2.58 o
  -5  19   6        1.18        0.77      3.46 o
  -4  19   6        8.81       10.56      3.65 o
  -3  19   6        1.39        1.23      1.58 o
  -2  19   6        6.68       11.54      1.97 o
  -1  19   6       19.09       19.85      2.09 o
   0  19   6        7.06        9.07      1.93 o
   1  19   6        0.91        0.50      2.13 o
   2  19   6        4.27        6.03      2.76 o
  -5  20   6        6.31        7.68      4.22 o
  -4  20   6       29.63       21.31      4.61 o
  -3  20   6       21.43       17.27      2.99 o
  -2  20   6       32.01       26.38      2.73 o
  -1  20   6       23.66       26.92      2.76 o
   0  20   6        2.98        5.16      1.91 o
   1  20   6        8.59        6.95      2.18 o
  -4  21   6        7.50        8.64      3.84 o
  -3  21   6        5.97        5.44      2.51 o
  -2  21   6        6.77        8.45      2.21 o
  -1  21   6       23.86       24.24      4.40 o
   0  21   6       13.27        9.73      2.05 o
   1  21   6        0.44       -1.39      1.93 o
  -4  22   6        3.08        4.61      4.03 o
  -3  22   6        0.00       -0.13      2.16 o
  -2  22   6        0.75        3.11      2.44 o
  -1  22   6       34.98       31.20      2.99 o
   0  22   6       10.45       14.61      3.63 o
   1  22   6        7.57       12.48      2.45 o
  -4  23   6        2.06        7.49      4.42 o
  -3  23   6       21.26       23.56      3.58 o
  -2  23   6        0.03        2.06      2.48 o
  -1  23   6        0.19        1.71      2.58 o
   0  23   6        7.36       10.78      2.21 o
   1  23   6        8.20       14.29      2.54 o
  -4  24   6        0.21        5.38      4.42 o
  -3  24   6        6.15        7.02      2.88 o
  -2  24   6        6.38       10.28      2.95 o
  -1  24   6       18.20       17.67      4.22 o
   0  24   6       10.04       13.44      2.74 o
   1  24   6       10.03       13.91      2.51 o
  -3  25   6        2.90        1.89      2.54 o
  -2  25   6        2.24        2.99      2.63 o
  -1  25   6        0.74        2.69      4.22 o
   0  25   6       73.65       77.10      4.82 o
  -3  26   6        5.49        5.95      2.95 o
  -2  26   6        2.95        4.98      2.86 o
  -1  26   6        8.27       -1.15      4.22 o
   0  26   6        1.04        7.17      2.93 o
  -3  27   6        3.33        0.23      2.68 o
  -2  27   6        1.77        5.17      2.95 o
  -1  27   6        0.00        0.58      4.22 o
  -2  28   6       20.64       20.11      3.64 o
  -1  28   6        0.06        1.15      4.80 o
  -6   1   7       12.74       17.86      3.26 o
  -5   1   7        3.71        6.32      1.28 o
  -4   1   7       10.44       11.69      1.13 o
  -3   1   7       47.46       44.59      1.99 o
  -2   1   7       42.64       39.72      1.61 o
  -1   1   7      375.54      369.64      5.89 o
   0   1   7       11.62        8.26      2.17 o
   1   1   7        0.61        4.58      2.37 o
   2   1   7        0.42       -0.19      2.58 o
  -6   2   7        0.00       -1.73      1.73 o
  -5   2   7       27.19       26.58      1.94 o
  -4   2   7       11.48        9.92      1.21 o
  -3   2   7       64.79       60.96      2.23 o
  -2   2   7      131.07      116.72      2.49 o
  -1   2   7       18.65       18.46      1.37 o
   0   2   7        0.28        0.51      1.55 o
   1   2   7        3.40        4.90      2.44 o
   2   2   7        8.01       10.44      3.11 o
  -6   3   7        2.66        4.80      2.30 o
  -5   3   7        3.26        2.75      1.20 o
  -4   3   7        4.27        3.26      1.06 o
  -3   3   7      148.48      159.26      3.44 o
  -2   3   7      435.54      412.26      5.80 o
  -1   3   7        0.36       -0.23      0.86 o
   0   3   7        1.99        2.43      1.66 o
   1   3   7        0.82       -0.19      2.24 o
   2   3   7        0.37        0.04      2.62 o
  -6   4   7        0.49        2.69      2.30 o
  -5   4   7       17.46       21.65      1.74 o
  -4   4   7        5.33        6.43      1.14 o
  -3   4   7      157.10      145.48      3.63 o
  -2   4   7      495.42      462.71      6.87 o
  -1   4   7       47.71       38.16      3.07 o
   0   4   7       17.77       21.82      1.93 o
   1   4   7       11.52       15.74      3.05 o
   2   4   7        3.71        2.38      2.92 o
  -6   5   7        1.96        0.00      2.11 o
  -5   5   7       19.53       29.76      3.46 o
  -4   5   7       36.78       40.41      1.98 o
  -3   5   7        0.02        0.13      1.00 o
  -2   5   7      151.89      139.18      3.54 o
  -1   5   7        2.51        0.91      1.10 o
   0   5   7       29.92       33.93      2.22 o
   1   5   7       18.33       15.75      3.05 o
   2   5   7        4.84        6.10      3.19 o
  -6   6   7        3.55        5.18      2.69 o
  -5   6   7       13.52       11.91      2.88 o
  -4   6   7       55.18       51.58      2.32 o
  -3   6   7        2.58        2.20      1.01 o
  -2   6   7       30.44       28.44      1.50 o
  -1   6   7        0.13        0.10      1.04 o
   0   6   7       93.55      100.14      3.51 o
   1   6   7       89.84      100.28      5.97 o
   2   6   7       13.12       15.92      3.60 o
  -6   7   7        5.07        7.68      2.88 o
  -5   7   7        2.58        1.15      2.30 o
  -4   7   7      207.67      202.37      6.04 o
  -3   7   7      136.05      145.59      2.76 o
  -2   7   7       13.75       15.25      1.39 o
  -1   7   7        7.11        8.77      1.33 o
   0   7   7       41.62       41.37      2.44 o
   1   7   7       12.51       14.13      3.17 o
   2   7   7        2.23        6.49      3.05 o
  -6   8   7        4.30        9.22      3.07 o
  -5   8   7        1.18        5.76      2.50 o
  -4   8   7        5.49       10.99      1.80 o
  -3   8   7      282.27      272.44      4.91 o
  -2   8   7       16.18       15.05      1.66 o
  -1   8   7        4.21        1.05      1.05 o
   0   8   7       18.14       19.77      1.82 o
   1   8   7        0.04       -0.58      2.31 o
   2   8   7        0.24        1.78      2.78 o
  -6   9   7        0.86        6.34      3.26 o
  -5   9   7        6.16        6.64      1.33 o
  -4   9   7      146.75      140.33      4.94 o
  -3   9   7      312.15      296.90      6.01 o
  -2   9   7        0.67        0.45      0.94 o
  -1   9   7        1.01        1.03      2.15 o
   0   9   7       49.01       42.35      2.43 o
   1   9   7       17.75       18.75      2.02 o
   2   9   7        3.77        4.69      2.98 o
  -6  10   7        2.28        5.18      3.07 o
  -5  10   7       14.33       21.89      3.84 o
  -4  10   7        4.55        3.84      2.88 o
  -3  10   7      159.31      159.78      4.03 o
  -2  10   7        3.57        4.08      1.10 o
  -1  10   7       73.20       63.47      3.27 o
   0  10   7       23.44       23.27      2.55 o
   1  10   7        9.21        7.07      1.64 o
   2  10   7        6.91        6.97      3.17 o
  -6  11   7        1.34        4.99      3.07 o
  -5  11   7       41.06       48.96      5.38 o
  -4  11   7       41.47       54.53      5.38 o
  -3  11   7       54.74       58.32      2.66 o
  -2  11   7       19.97       27.82      1.80 o
  -1  11   7        0.33        0.77      1.40 o
   0  11   7       26.85       18.46      1.83 o
   1  11   7        0.01        0.03      1.39 o
   2  11   7        1.06        1.05      2.92 o
  -5  12   7       29.32       28.23      4.61 o
  -4  12   7      124.69      117.13      7.68 o
  -3  12   7       15.74       17.29      1.55 o
  -2  12   7        1.02       -0.41      0.95 o
  -1  12   7        3.08        5.16      1.62 o
   0  12   7        0.02        2.09      1.83 o
   1  12   7        3.19        3.03      2.20 o
   2  12   7        2.52       -0.80      2.43 o
  -5  13   7       21.44       19.20      4.03 o
  -4  13   7       59.22       49.92      5.57 o
  -3  13   7        0.71        1.94      1.21 o
  -2  13   7       30.48       29.19      1.79 o
  -1  13   7        2.19        2.98      1.61 o
   0  13   7       16.27       13.64      2.39 o
   1  13   7        0.04       -1.34      1.98 o
   2  13   7        5.29        7.50      2.79 o
  -5  14   7        0.07       -0.38      3.07 o
  -4  14   7        8.87       10.95      3.46 o
  -3  14   7       79.91       81.85      3.26 o
  -2  14   7       28.20       24.36      1.48 o
  -1  14   7       21.97       18.24      2.25 o
   0  14   7       11.82       14.71      2.38 o
   1  14   7        0.01        1.33      1.87 o
   2  14   7       12.63       12.85      3.44 o
  -5  15   7        0.01        5.95      3.26 o
  -4  15   7       10.43        2.69      3.26 o
  -3  15   7       38.76       37.58      3.38 o
  -2  15   7       47.00       40.20      1.85 o
  -1  15   7       97.21       84.28      3.50 o
   0  15   7       10.82        8.47      1.94 o
   1  15   7        0.37       -2.44      2.44 o
   2  15   7        0.08        2.19      2.69 o
  -5  16   7        4.45       -0.58      3.26 o
  -4  16   7       11.16        9.22      3.46 o
  -3  16   7       25.14       25.45      2.40 o
  -2  16   7        0.10       -0.32      1.41 o
  -1  16   7       48.84       41.62      2.69 o
   0  16   7        2.31        0.32      1.72 o
   1  16   7        4.03        4.09      2.13 o
  -5  17   7        0.01        1.34      3.26 o
  -4  17   7        0.52        2.88      3.26 o
  -3  17   7        8.97        8.94      1.95 o
  -2  17   7        1.44        0.84      1.30 o
  -1  17   7        0.03       -0.97      1.42 o
   0  17   7        6.27        4.37      1.88 o
   1  17   7        4.08        4.30      2.18 o
  -5  18   7       15.25       11.14      4.22 o
  -4  18   7        3.61        4.80      3.65 o
  -3  18   7        3.14        4.02      2.04 o
  -2  18   7        3.88        3.88      1.62 o
  -1  18   7        0.96       -1.43      1.43 o
   0  18   7        0.88        1.69      1.78 o
   1  18   7        1.47        1.69      2.08 o
  -5  19   7        0.09        0.96      3.65 o
  -4  19   7        5.51        4.80      3.84 o
  -3  19   7       55.83       50.64      3.42 o
  -2  19   7       80.64       66.03      3.98 o
  -1  19   7        0.72       -0.55      1.49 o
   0  19   7        7.61        8.64      2.19 o
   1  19   7        0.72        0.13      2.06 o
  -4  20   7       17.62       20.56      4.22 o
  -3  20   7        0.04        0.35      1.56 o
  -2  20   7        4.39        6.06      2.00 o
  -1  20   7        0.60       -0.13      1.57 o
   0  20   7        0.30       -1.08      1.77 o
   1  20   7        2.97        4.49      2.26 o
  -4  21   7       12.92       12.60      3.17 o
  -3  21   7        0.09        0.28      1.75 o
  -2  21   7        1.73       -0.73      1.88 o
  -1  21   7        2.79        5.32      1.96 o
   0  21   7        1.03        0.78      1.87 o
   1  21   7       17.83       24.96      3.02 o
  -4  22   7        0.36        2.86      2.71 o
  -3  22   7        4.83        5.86      2.02 o
  -2  22   7        3.44        3.02      2.02 o
  -1  22   7        0.30       -0.88      2.09 o
   0  22   7        2.39        2.80      2.16 o
  -4  23   7       20.92       18.18      3.55 o
  -3  23   7        0.47        2.35      2.09 o
  -2  23   7        2.61        3.38      2.16 o
  -1  23   7        1.25       -0.15      2.72 o
   0  23   7        0.98       -0.23      2.36 o
  -3  24   7       10.44       10.89      2.37 o
  -2  24   7        2.85        5.13      2.24 o
  -1  24   7        1.28        4.41      2.95 o
   0  24   7        0.60        2.65      2.08 o
  -3  25   7        2.90        2.18      4.27 o
  -2  25   7        0.00        0.67      2.13 o
  -1  25   7        3.65        7.79      7.10 o
  -2  26   7        1.38        2.29      2.30 o
  -1  26   7        1.42        0.76      2.98 o
  -5   0   8        4.19        5.38      2.11 o
  -4   0   8        0.67        2.50      2.30 o
  -3   0   8       98.28       85.64      6.14 o
  -2   0   8     1818.79     1766.55     32.14 o
  -1   0   8     1812.40     1768.15     32.52 o
   0   0   8      177.94      164.94      9.79 o
   1   0   8        7.36        9.22      4.42 o
   2   0   8        4.54        6.91      4.61 o
  -5   1   8       42.79       50.56      2.99 o
  -4   1   8       48.17       48.64      6.14 o
  -3   1   8        1.97       -1.18      1.18 o
  -2   1   8        0.27        1.86      1.03 o
  -1   1   8      149.44      161.54      3.69 o
   0   1   8       93.45      102.73      5.70 o
   1   1   8        0.98       -0.38      2.51 o
   2   1   8        1.49        3.77      7.49 o
  -6   2   8        3.02        5.57      2.30 o
  -5   2   8        6.57        5.15      1.56 o
  -4   2   8       14.88       11.85      2.04 o
  -3   2   8       24.15       24.73      1.97 o
  -2   2   8      149.36      141.43      3.84 o
  -1   2   8      143.07      156.20      3.61 o
   0   2   8      108.45      122.82      9.22 o
   1   2   8       48.10       56.61      5.02 o
   2   2   8        0.05        4.00      3.25 o
  -6   3   8        2.82        0.58      2.11 o
  -5   3   8       50.63       50.82      2.95 o
  -4   3   8       71.29       69.68      4.80 o
  -3   3   8       27.95       32.32      2.16 o
  -2   3   8       13.99       15.60      2.14 o
  -1   3   8      204.30      192.18      4.45 o
   0   3   8       89.74      113.41      4.62 o
   1   3   8        1.24        4.49      2.71 o
   2   3   8       10.12       15.48      3.93 o
  -6   4   8        0.18        2.11      2.11 o
  -5   4   8        6.67        8.54      3.17 o
  -4   4   8       12.39       12.81      2.02 o
  -3   4   8      327.70      338.09      5.83 o
  -2   4   8      364.24      350.39      5.72 o
  -1   4   8      167.34      153.41      3.92 o
   0   4   8      167.49      177.98      5.02 o
   1   4   8       36.52       42.91      4.55 o
   2   4   8       15.78       16.06      5.18 o
  -6   5   8        4.46       10.37      2.88 o
  -5   5   8        4.88        8.87      1.80 o
  -4   5   8      180.28      159.67      5.55 o
  -3   5   8      775.82      728.12     12.65 o
  -2   5   8      375.62      363.93      5.89 o
  -1   5   8       68.33       69.15      3.34 o
   0   5   8      166.19      175.59      5.02 o
   1   5   8        4.08        8.11      2.98 o
   2   5   8        0.52        3.17      3.19 o
  -6   6   8        5.61        2.11      2.50 o
  -5   6   8       22.37       35.63      3.74 o
  -4   6   8        8.23        7.73      1.94 o
  -3   6   8        0.04        2.96      1.05 o
  -2   6   8      106.78      110.45      3.77 o
  -1   6   8       24.78       27.37      2.05 o
   0   6   8        1.63        3.51      1.53 o
   1   6   8        6.59        7.50      3.94 o
   2   6   8        0.44        0.38      3.19 o
  -6   7   8        0.00        0.58      2.50 o
  -5   7   8        0.19       -1.36      3.65 o
  -4   7   8        0.90        1.00      1.61 o
  -3   7   8       14.79       12.95      1.62 o
  -2   7   8       88.23       90.45      3.08 o
  -1   7   8        6.29        8.19      2.30 o
   0   7   8       21.57       21.05      2.16 o
   1   7   8        0.62        4.18      2.78 o
   2   7   8        0.00       -4.03      4.03 o
  -6   8   8        0.22        2.50      2.69 o
  -5   8   8        7.80        4.76      3.84 o
  -4   8   8      310.69      298.78      8.52 o
  -3   8   8      129.70      127.38      4.22 o
  -2   8   8       14.18       13.24      2.49 o
  -1   8   8        1.93        1.97      1.30 o
   0   8   8       58.67       54.49      3.05 o
   1   8   8      101.46      109.03      4.86 o
  -5   9   8        9.30        9.51      1.88 o
  -4   9   8       44.28       48.00      3.27 o
  -3   9   8      139.06      132.16      4.34 o
  -2   9   8       76.71       66.55      2.71 o
  -1   9   8       13.75       13.49      1.69 o
   0   9   8       11.22       11.18      1.83 o
   1   9   8       16.39       18.44      3.52 o
  -5  10   8       15.81       14.02      3.65 o
  -4  10   8       61.91       56.45      5.76 o
  -3  10   8        4.47        4.24      1.45 o
  -2  10   8       51.46       48.28      2.96 o
  -1  10   8       22.81       18.91      2.37 o
   0  10   8        0.96        2.13      1.42 o
   1  10   8       18.98       19.05      3.67 o
  -5  11   8        0.27       -1.92      2.50 o
  -4  11   8        4.37        3.07      3.07 o
  -3  11   8       50.25       48.80      2.99 o
  -2  11   8        1.81        1.13      1.18 o
  -1  11   8       32.96       30.83      2.71 o
   0  11   8       25.64       23.24      2.12 o
   1  11   8        1.85        0.98      2.78 o
  -5  12   8        7.25       10.18      3.46 o
  -4  12   8        3.45        4.99      3.26 o
  -3  12   8       17.37       15.27      2.10 o
  -2  12   8       53.11       54.11      2.68 o
  -1  12   8       26.76       19.79      2.40 o
   0  12   8       19.17       17.98      3.38 o
   1  12   8        0.16        0.70      2.84 o
  -5  13   8        8.81        8.45      3.46 o
  -4  13   8        0.00        0.42      2.24 o
  -3  13   8       35.08       33.72      2.62 o
  -2  13   8        2.14        3.82      1.84 o
  -1  13   8       11.30        9.74      2.12 o
   0  13   8       16.65       11.67      2.55 o
   1  13   8        0.28       -1.48      2.32 o
  -5  14   8       22.02       20.74      4.42 o
  -4  14   8        2.37        3.55      2.35 o
  -3  14   8       11.34       10.69      1.89 o
  -2  14   8        4.42        3.81      1.83 o
  -1  14   8       28.48       28.63      2.76 o
   0  14   8        0.02        0.76      2.11 o
   1  14   8        1.16       -0.21      2.00 o
  -5  15   8        0.49        0.38      3.26 o
  -4  15   8        0.60        0.52      3.74 o
  -3  15   8       14.93       17.58      2.20 o
  -2  15   8        3.02        2.91      1.62 o
  -1  15   8        0.86       -1.39      1.63 o
   0  15   8        9.31        8.94      2.44 o
   1  15   8        2.65        5.66      2.32 o
  -5  16   8        1.02        0.77      3.46 o
  -4  16   8        1.22        2.61      2.49 o
  -3  16   8        0.72       -0.98      1.55 o
  -2  16   8       32.97       25.88      2.85 o
  -1  16   8       30.81       20.79      2.27 o
   0  16   8        0.06       -0.53      1.77 o
   1  16   8        2.22        2.07      3.33 o
  -5  17   8        2.30        3.07      3.46 o
  -4  17   8        1.71        2.82      2.51 o
  -3  17   8        1.49        3.24      1.72 o
  -2  17   8       12.35       13.84      2.42 o
  -1  17   8        0.75       -1.11      2.37 o
   0  17   8        0.29        0.33      1.82 o
  -4  18   8        7.21        7.97      4.22 o
  -3  18   8        4.56        3.21      1.77 o
  -2  18   8        4.24        4.11      1.98 o
  -1  18   8       12.25       10.38      2.60 o
   0  18   8        0.42        2.88      2.02 o
  -4  19   8       10.40       11.03      5.76 o
  -3  19   8        2.16       -0.20      1.69 o
  -2  19   8        4.96        3.21      3.43 o
  -1  19   8        6.95        6.51      2.51 o
   0  19   8        4.03        0.57      2.66 o
  -4  20   8        1.02        3.82      2.88 o
  -3  20   8        1.06       -0.58      1.75 o
  -2  20   8        0.41        1.62      2.02 o
  -1  20   8        1.82       -2.20      4.42 o
   0  20   8        0.58       -1.92      1.92 o
  -4  21   8        3.21        3.44      2.71 o
  -3  21   8        4.65        4.14      2.68 o
  -2  21   8        3.66        3.91      2.13 o
  -1  21   8        0.02        3.26      2.90 o
   0  21   8        1.35        1.07      2.26 o
  -3  22   8        5.98        7.29      2.98 o
  -2  22   8       10.05       12.63      2.70 o
  -1  22   8        1.63        3.09      3.00 o
  -3  23   8        0.05        0.69      2.68 o
  -2  23   8        0.54       -0.14      2.50 o
  -1  23   8        6.97        5.48      3.27 o
  -2  24   8        0.46        4.08      3.17 o
  -6   1   9        2.10        1.73      3.07 o
  -5   1   9        0.29       -1.94      2.59 o
  -4   1   9        2.60        5.77      2.02 o
  -3   1   9       21.59       23.24      2.38 o
  -2   1   9        6.45        7.02      1.16 o
  -1   1   9        0.04       -0.34      1.19 o
   0   1   9       21.74       17.84      2.57 o
   1   1   9        1.52        5.27      3.19 o
  -6   2   9        0.81        0.77      2.30 o
  -5   2   9       19.23       23.03      6.91 o
  -4   2   9      108.28      106.07      4.82 o
  -3   2   9       67.01       72.90      3.81 o
  -2   2   9       60.73       52.91      2.18 o
  -1   2   9       82.37       82.09      3.14 o
   0   2   9       15.53       19.26      4.95 o
   1   2   9        0.00       -0.53      2.92 o
  -5   3   9        5.07        5.29      1.83 o
  -4   3   9        3.58        5.02      2.02 o
  -3   3   9       15.19       13.74      2.06 o
  -2   3   9        1.12        0.31      0.98 o
  -1   3   9       41.49       40.56      2.36 o
   0   3   9       53.04       56.30      3.79 o
   1   3   9        4.42        6.34      3.39 o
  -5   4   9        3.40        6.72      1.90 o
  -4   4   9        0.69        0.00      1.75 o
  -3   4   9        2.25        3.06      1.75 o
  -2   4   9        0.01       -0.13      0.92 o
  -1   4   9       38.99       30.43      2.37 o
   0   4   9        1.68        2.01      1.86 o
   1   4   9       13.95       14.70      3.73 o
  -5   5   9        1.59        2.09      1.82 o
  -4   5   9        9.92       12.43      2.30 o
  -3   5   9        4.06        4.02      1.73 o
  -2   5   9        1.24        1.79      1.12 o
  -1   5   9        1.18        2.64      1.31 o
   0   5   9        6.70        8.06      2.03 o
   1   5   9       11.04       17.94      6.34 o
  -5   6   9       20.97       17.71      2.88 o
  -4   6   9        4.17        0.86      1.82 o
  -3   6   9       19.31       16.35      2.21 o
  -2   6   9       70.31       75.30      3.02 o
  -1   6   9       55.69       53.97      2.66 o
   0   6   9       93.33       97.05      4.11 o
   1   6   9       26.44       27.73      4.34 o
  -5   7   9        2.41        3.46      2.78 o
  -4   7   9       25.40       21.38      5.66 o
  -3   7   9       15.40       14.94      2.78 o
  -2   7   9       21.14       22.25      2.29 o
  -1   7   9       16.90       16.03      1.67 o
   0   7   9       23.86       24.57      2.42 o
   1   7   9       15.18       18.97      3.99 o
  -5   8   9        5.42        6.01      1.94 o
  -4   8   9        2.54        0.57      2.40 o
  -3   8   9        8.93        7.01      2.44 o
  -2   8   9       39.65       39.24      3.39 o
  -1   8   9       11.66       17.59      1.93 o
   0   8   9        3.12        5.12      1.77 o
   1   8   9        1.92        2.96      3.19 o
  -5   9   9        8.18        8.83      3.46 o
  -4   9   9       27.37       26.31      4.61 o
  -3   9   9       34.35       29.25      3.46 o
  -2   9   9        1.30        0.30      1.66 o
  -1   9   9        0.21        0.23      1.22 o
   0   9   9        0.01        2.57      2.49 o
   1   9   9        1.44        4.27      3.19 o
  -5  10   9        0.71       -0.38      2.69 o
  -4  10   9        0.01       -0.73      2.10 o
  -3  10   9       40.79       37.70      3.85 o
  -2  10   9       61.23       56.56      4.23 o
  -1  10   9       17.75       22.53      2.66 o
   0  10   9        0.13       -0.18      2.28 o
  -5  11   9        1.99        7.30      3.26 o
  -4  11   9        5.21        6.86      2.51 o
  -3  11   9       13.39       10.66      2.72 o
  -2  11   9        4.84        5.33      1.92 o
  -1  11   9        0.65       -1.65      1.88 o
   0  11   9        1.37       -1.46      2.73 o
  -5  12   9        0.76       -1.15      2.69 o
  -4  12   9        6.07        9.08      2.71 o
  -3  12   9       17.52       17.53      3.12 o
  -2  12   9       12.45       11.58      2.23 o
  -1  12   9        0.20       -1.66      1.66 o
   0  12   9        0.66       -2.09      2.09 o
  -5  13   9        0.81        3.84      3.26 o
  -4  13   9        0.52       -0.29      3.07 o
  -3  13   9        2.91        3.58      2.35 o
  -2  13   9       34.26       29.05      2.91 o
  -1  13   9       48.04       58.27      4.23 o
   0  13   9        0.06       -0.63      2.95 o
  -5  14   9        0.21       -2.88      2.88 o
  -4  14   9        0.00       -2.17      2.17 o
  -3  14   9        6.79        6.17      2.62 o
  -2  14   9       31.84       26.06      2.91 o
  -1  14   9       11.63        8.41      2.66 o
   0  14   9        6.19       11.34      2.75 o
  -4  15   9        0.84        1.75      2.49 o
  -3  15   9       11.73       15.06      3.11 o
  -2  15   9        2.13        2.04      1.93 o
  -1  15   9        5.02        1.67      4.42 o
   0  15   9        1.25        4.20      2.48 o
  -4  16   9        0.30       -1.17      4.42 o
  -3  16   9        0.21       -2.54      3.46 o
  -2  16   9        5.32        5.00      2.24 o
  -1  16   9        5.98        7.02      2.95 o
   0  16   9        4.34       10.08      2.43 o
  -4  17   9        3.23       -0.04      2.62 o
  -3  17   9        1.28        0.00      2.31 o
  -2  17   9        0.61        1.64      2.00 o
  -1  17   9        0.99        2.97      2.95 o
  -4  18   9        0.32        0.29      2.58 o
  -3  18   9        0.85        0.48      2.58 o
  -2  18   9        2.32        3.25      2.17 o
  -1  18   9        1.63       -0.33      2.77 o
  -3  19   9        2.56        4.59      2.90 o
  -2  19   9        0.24        1.78      2.11 o
  -1  19   9        5.15        4.30      3.27 o
  -3  20   9        1.89        3.65      3.94 o
  -2  20   9        3.65        9.30      3.23 o
  -2  21   9        0.96        3.46      3.46 o
  -5   0  10       31.95       46.47      5.18 o
  -4   0  10       30.42       42.63      5.18 o
  -3   0  10        5.26        5.24      2.35 o
  -2   0  10        0.00       -0.47      1.52 o
  -1   0  10        1.25       -1.38      1.89 o
   0   0  10        0.23       -1.29      2.30 o
  -5   1  10        5.25        5.01      2.16 o
  -4   1  10        0.80        2.09      2.10 o
  -3   1  10        1.27        2.57      1.81 o
  -2   1  10        5.39        4.52      1.28 o
  -1   1  10        1.64        1.40      1.48 o
   0   1  10        0.20       -0.21      1.59 o
  -5   2  10        1.11        1.15      2.04 o
  -4   2  10        3.98        5.93      2.24 o
  -3   2  10       14.11       13.13      2.25 o
  -2   2  10       12.53       11.52      1.63 o
  -1   2  10       15.49       18.98      1.95 o
   0   2  10        2.69        2.63      2.58 o
  -5   3  10        1.07       -0.67      1.90 o
  -4   3  10        0.92        4.78      3.17 o
  -3   3  10        1.20        2.80      1.81 o
  -2   3  10       18.30       17.21      1.92 o
  -1   3  10        3.98        2.90      1.45 o
   0   3  10        0.05       -1.03      1.95 o
  -5   4  10        2.17        2.98      2.10 o
  -4   4  10        3.30        3.29      2.08 o
  -3   4  10       12.59       19.01      4.26 o
  -2   4  10        0.69        0.44      1.37 o
  -1   4  10        1.82        2.47      1.39 o
   0   4  10        0.38        1.41      2.00 o
  -5   5  10        0.00       -0.80      1.83 o
  -4   5  10       10.91       12.40      2.65 o
  -3   5  10        0.07        0.59      1.80 o
  -2   5  10        8.37        9.54      1.87 o
  -1   5  10        1.56        1.41      1.38 o
   0   5  10        0.01        0.05      1.99 o
  -5   6  10        0.46       -1.83      1.83 o
  -4   6  10        0.02       -3.62      5.18 o
  -3   6  10        0.34       -1.33      2.98 o
  -2   6  10        4.54        6.01      1.88 o
  -1   6  10        1.16       -0.06      1.36 o
   0   6  10        0.02        0.44      2.84 o
  -5   7  10        0.50       -0.69      2.02 o
  -4   7  10        0.00       -1.56      1.97 o
  -3   7  10        0.00        0.61      2.24 o
  -2   7  10        0.21       -0.49      1.71 o
  -1   7  10        0.22        1.63      1.57 o
   0   7  10        1.26       -1.85      6.34 o
  -5   8  10        0.36        2.13      1.98 o
  -4   8  10        0.05       -0.77      2.88 o
  -3   8  10        2.28        1.82      2.31 o
  -2   8  10        6.70        6.19      2.00 o
  -1   8  10        6.14        4.82      1.45 o
   0   8  10        9.63       14.02      3.50 o
  -5   9  10        0.37       -2.69      2.69 o
  -4   9  10        0.20       -0.77      2.31 o
  -3   9  10        2.61        4.42      2.58 o
  -2   9  10        0.43        0.46      1.81 o
  -1   9  10        9.01       12.24      1.82 o
  -5  10  10        0.13       -2.11      2.88 o
  -4  10  10        0.36        2.38      2.49 o
  -3  10  10        1.07        1.44      2.31 o
  -2  10  10        0.76        2.23      2.61 o
  -1  10  10        0.27        3.20      2.22 o
  -4  11  10        0.53        0.96      2.44 o
  -3  11  10        4.50        2.72      4.42 o
  -2  11  10        0.09        0.13      1.73 o
  -1  11  10        0.04        4.21      2.25 o
  -4  12  10        3.14        0.92      2.54 o
  -3  12  10        0.23       -0.71      2.30 o
  -2  12  10        1.00        0.77      1.88 o
  -1  12  10        0.87        1.27      2.82 o
  -4  13  10        0.64       -2.21      2.44 o
  -3  13  10        5.33        5.79      2.68 o
  -2  13  10        6.12        7.87      2.34 o
  -1  13  10        0.87        1.56      2.37 o
  -4  14  10        1.78       -0.32      2.51 o
  -3  14  10        2.96        1.63      2.58 o
  -2  14  10        3.21       10.59      2.57 o
  -1  14  10        0.73       -2.19      2.19 o
  -4  15  10        4.79       11.52      4.42 o
  -3  15  10        2.86        0.69      3.46 o
  -2  15  10        1.47       -1.64      1.96 o
  -3  16  10        0.16        2.53      2.71 o
  -2  16  10        2.06        1.68      2.37 o
  -4   1  11       12.69       17.60      3.12 o
  -3   1  11        4.29        3.58      2.00 o
  -2   1  11        3.28        1.97      1.90 o
  -1   1  11       13.09       15.51      2.31 o
  -4   2  11        0.00       -1.82      2.17 o
  -3   2  11        2.69        2.04      2.87 o
  -2   2  11        2.78        2.87      2.00 o
  -1   2  11        0.26       -0.31      1.77 o
  -4   3  11        0.73       -2.11      2.11 o
  -3   3  11        3.09        2.35      2.02 o
  -2   3  11        3.04        4.67      2.00 o
  -1   3  11        1.03       -0.36      1.68 o
  -4   4  11        2.63        0.86      4.32 o
  -3   4  11        0.03       -1.86      1.86 o
  -2   4  11        0.20        0.70      1.90 o
  -1   4  11        4.12        2.50      3.65 o
  -4   5  11        1.02       -0.59      2.30 o
  -3   5  11        7.95       14.80      3.32 o
  -2   5  11       17.41       26.85      3.95 o
  -4   6  11        2.14        5.21      2.57 o
  -3   6  11        0.38       -1.93      2.30 o
  -2   6  11        9.71       13.32      3.27 o
  -4   7  11        0.65       -0.77      3.26 o
  -3   7  11        0.87       -1.05      2.35 o
  -2   7  11       13.89       20.15      3.64 o
  -4   8  11        2.73        3.87      2.78 o
  -3   8  11        3.70        4.92      4.32 o
  -2   8  11        6.51       11.14      3.32 o
  -4   9  11        3.83        6.91      4.03 o
  -3   9  11        1.66        5.67      2.95 o
  -2   9  11       11.87       10.78      3.52 o
  -3  10  11        2.44        1.94      3.26 o
  -2  10  11        6.24        7.49      5.18 o
  -3  11  11       18.32       23.55      4.07 o
 
